# Supplementary material for: Screening for cold tolerance resources in maize seedlings and analysis of leaf cell responses
Source: Front Plant Sci. 2025 Jun 25;16:1565831. doi: 10.3389/fpls.2025.1565831 (PMC12239754; doi:10.3389/fpls.2025.1565831)
Supplement: Supplementary file 1 [file SupplementaryFile1.xlsx]

## Sheet: Chlorophyll Content
Variety	A665	A649	Ca mg/l	Cb mg/l	CA mg/g	CB mg/g	Chlorophyll Content-ck		Variety	A665	A649	Ca mg/l	Cb mg/l	CA mg/g	CB mg/g	Chlorophyll Content-T1		Variety	A665	A649	Ca mg/l	Cb mg/l	CA mg/g	CB mg/g	Chlorophyll Content-T2		Variety	A665	A649	Ca mg/l	Cb mg/l	CA mg/g	CB mg/g	Chlorophyll Content-Tr
1	1.456	0.588	16.2658	4.01856	1.62658	0.401856	2.02843		1	1.167	0.484	12.9497	3.5382	1.29497	0.35382	1.64879		1	0.971	0.388	10.876	2.57676	1.0876	0.257676	1.34528		1	0.799	0.325	8.91005	2.26332	0.891005	0.226332	1.11734
1	1.481	0.6	16.5319	4.13508	1.65319	0.413508	2.0667		1	1.194	0.489	13.292	3.46536	1.3292	0.346536	1.67573		1	0.914	0.41	9.9295	3.54312	0.99295	0.354312	1.34726		1	0.879	0.365	9.75085	2.67612	0.975085	0.267612	1.2427
1	1.523	0.618	16.994	4.27692	1.6994	0.427692	2.12709		1	1.26	0.521	13.9925	3.78096	1.39925	0.378096	1.77735		1	1	0.407	11.1498	2.83872	1.11498	0.283872	1.39886		1	0.947	0.395	10.4931	2.92716	1.0493	0.292716	1.34202
2	2.046	0.936	22.102	8.38584	2.2102	0.838584	3.04879		2	1.658	0.699	18.32	5.31048	1.832	0.531048	2.36305		2	1.444	0.59	16.0846	4.15632	1.60846	0.415632	2.02409		2	1.799	0.7	20.28	4.30332	2.028	0.430332	2.45834
2	2.152	0.893	23.8766	6.53664	2.38766	0.653664	3.04132		2	1.585	0.658	17.5837	4.82148	1.75837	0.482148	2.24052		2	1.199	0.69	11.9788	8.44572	1.19789	0.844572	2.04246		2	1.886	0.775	20.9777	5.53848	2.09777	0.553848	2.65162
2	2.302	0.939	25.6526	6.5868	2.56526	0.65868	3.22394		2	1.638	0.688	18.1167	5.18232	1.81167	0.518232	2.3299		2	1.62	0.67	17.9894	4.8648	1.79894	0.48648	2.28542		2	1.959	0.804	21.7965	5.72796	2.17965	0.572796	2.75245
3	1.969	0.875	21.4475	7.42692	2.14475	0.742692	2.88745		3	1.644	0.687	18.2072	5.11344	1.82072	0.511344	2.33207		3	0.801	0.36	8.69715	3.12228	0.869715	0.312228	1.18194		3	1.481	0.599	16.5388	4.11012	1.65388	0.411012	2.06489
3	2.298	0.9	25.8651	5.64264	2.58651	0.564264	3.15077		3	1.796	0.754	19.8667	5.67312	1.98667	0.567312	2.55398		3	0.824	0.388	8.82536	3.6528	0.882536	0.36528	1.24782		3	1.367	0.551	15.2788	3.74652	1.52788	0.374652	1.90253
3	1.868	0.775	20.7266	5.67024	2.07266	0.567024	2.63968		3	1.721	0.706	19.1507	5.02404	1.91507	0.502404	2.41747		3	0.658	0.318	6.99126	3.12072	0.699126	0.312072	1.0112		3	1.569	0.638	17.4981	4.4394	1.74981	0.44394	2.19375
4	1.959	0.968	20.6682	9.8214	2.06682	0.98214	3.04896		4	1.702	0.758	18.5279	6.46104	1.85279	0.646104	2.49889		4	1.678	0.682	18.7159	4.73976	1.87159	0.473976	2.34557		4	0.833	0.336	9.30867	2.289	0.930867	0.2289	1.15977
4	2.201	1	23.8239	8.84868	2.38239	0.884868	3.26726		4	1.638	0.668	18.2543	4.68312	1.82543	0.468312	2.29374		4	1.495	0.597	16.7479	3.95772	1.67479	0.395772	2.07056		4	0.857	0.345	9.58155	2.33796	0.958155	0.233796	1.19195
4	2.155	0.939	23.6019	7.66284	2.36019	0.766284	3.12648		4	1.658	0.678	18.4645	4.78632	1.84645	0.478632	2.32508		4	1.509	0.611	16.8469	4.20468	1.68469	0.420468	2.10515		4	0.772	0.3	8.7054	1.83696	0.87054	0.183696	1.05424
5	1.538	0.64	17.0519	4.71624	1.70519	0.471624	2.17681		5	1.452	0.584	16.2375	3.948	1.62375	0.3948	2.01855		5	1.3	1.269	9.40428	22.1582	0.940428	2.21582	3.15625		5	1.066	0.445	11.8091	3.30408	1.18091	0.330408	1.51132
5	1.612	0.693	17.7196	5.49744	1.77196	0.549744	2.3217		5	1.337	0.539	14.9428	3.6666	1.49428	0.36666	1.86094		5	1.324	1.354	9.15428	24.1042	0.915428	2.41042	3.32584		5	0.971	0.396	10.821	2.77644	1.0821	0.277644	1.35974
5	1.585	0.658	17.5837	4.82148	1.75837	0.482148	2.24052		5	1.357	0.551	15.1393	3.81972	1.51393	0.381972	1.8959		5	1.523	1.538	10.6644	27.2401	1.06644	2.72401	3.79045		5	1.027	0.432	11.3545	3.26508	1.13545	0.326508	1.46196
6	1.744	0.685	19.616	4.33152	1.9616	0.433152	2.39475		6	1.456	0.607	16.135	4.4928	1.6135	0.44928	2.06278		6	1.268	0.517	14.1316	3.62256	1.41316	0.362256	1.77542		6	1.161	0.481	12.8867	3.50724	1.28867	0.350724	1.63939
6	1.77	0.703	19.8549	4.59048	1.98549	0.459048	2.44453		6	1.487	0.688	16.0102	6.28764	1.60102	0.628764	2.22979		6	1.26	0.516	14.0269	3.65616	1.40269	0.365616	1.76831		6	1.328	0.545	14.776	3.88224	1.4776	0.388224	1.86582
6	1.854	0.801	20.3524	6.42168	2.03524	0.642168	2.67741		6	1.387	0.577	15.3789	4.24908	1.53789	0.424908	1.9628		6	1.268	0.523	14.0904	3.77232	1.40904	0.377232	1.78627		6	1.194	0.5	13.2163	3.73992	1.32163	0.373992	1.69562
7	1.1002	0.552	11.55	5.72446	1.155	0.572446	1.72745		7	1.194	0.483	13.3333	3.3156	1.33333	0.33156	1.66489		7	1.244	0.588	13.3084	5.5704	1.33084	0.55704	1.88788		7	1.076	0.437	12.0036	3.0312	1.20036	0.30312	1.50348
7	1.215	0.598	12.835	6.03228	1.2835	0.603228	1.88673		7	1.208	0.484	13.5217	3.23808	1.35217	0.323808	1.67598		7	1.338	0.627	14.3513	5.85576	1.43513	0.585576	2.02071		7	1.013	0.406	11.3381	2.7186	1.13381	0.27186	1.40567
7	1.161	0.574	12.2468	5.82852	1.22468	0.582852	1.80753		7	1.3	0.552	14.3372	4.26192	1.43372	0.426192	1.85992		7	1.338	0.676	14.0142	7.0788	1.40142	0.70788	2.1093		7	1.092	0.45	12.1374	3.23856	1.21374	0.323856	1.5376
8	1.687	0.654	19.0341	3.975	1.90341	0.3975	2.30091		8	1.409	0.622	15.3762	5.21124	1.53762	0.521124	2.05874		8	1.569	0.635	17.5188	4.36452	1.75188	0.436452	2.18833		8	1.523	0.627	16.9321	4.50156	1.69321	0.450156	2.14337
8	1.987	0.777	22.3729	4.84908	2.23729	0.484908	2.7222		8	1.357	0.559	15.0842	4.0194	1.50842	0.40194	1.91036		8	1.398	0.561	15.6424	3.7692	1.56424	0.37692	1.94116		8	1.469	0.618	16.2407	4.6722	1.62407	0.46722	2.09129
8	2.036	0.875	22.3822	6.93648	2.23822	0.693648	2.93187		8	1.523	0.635	16.8771	4.70124	1.68771	0.470124	2.15783		8	1.624	0.652	18.169	4.38624	1.8169	0.438624	2.25553		8	1.357	0.551	15.1393	3.81972	1.51393	0.381972	1.8959
9	2.155	1.111	22.4186	11.956	2.24186	1.1956	3.43745		9	1.959	0.827	21.6383	6.30204	2.16383	0.630204	2.79403		9	2.022	1.066	20.8728	11.8063	2.08728	1.18063	3.26791		9	1.699	0.593	19.6212	2.3646	1.96212	0.23646	2.19858
9	2.301	1.097	24.5516	10.5378	2.45516	1.05378	3.50894		9	1.699	0.719	18.7543	5.50956	1.87543	0.550956	2.42639		9	1.865	0.854	20.1412	7.66404	2.01412	0.766404	2.78053		9	2.301	0.971	25.4185	7.39284	2.54185	0.739284	3.28113
9	2.321	0.987	25.5874	7.6458	2.55874	0.76458	3.32332		9	1.745	0.73	19.3204	5.4474	1.93203	0.54474	2.47677		9	2.097	0.939	22.7928	8.0874	2.27928	0.80874	3.08802		9	1.721	0.585	19.9831	2.00388	1.99832	0.200388	2.1987
10	2.097	0.907	23.013	7.28868	2.3013	0.728868	3.03017		10	1.796	0.764	19.7979	5.92272	1.97979	0.592272	2.57206		10	2.155	0.9	23.8702	6.6894	2.38702	0.66894	3.05597		10	1.974	0.825	21.8613	6.14232	2.18613	0.614232	2.80036
10	1.987	0.963	21.0932	9.49164	2.10932	0.949164	3.05849		10	1.859	0.8	20.4291	6.36012	2.04291	0.636012	2.67892		10	1.999	0.875	21.8661	7.20732	2.18661	0.720732	2.90734		10	1.824	0.772	20.1334	5.91744	2.01334	0.591744	2.60509
10	2	0.955	21.3296	9.1968	2.13296	0.91968	3.05264		10	1.699	0.717	18.7681	5.45964	1.87681	0.545964	2.42277		10	1.924	0.852	20.978	7.18224	2.0978	0.718224	2.81603		10	1.796	0.754	19.8667	5.67312	1.98667	0.567312	2.55398
11	1.77	0.724	19.7104	5.11464	1.97104	0.511464	2.4825		11	1.367	0.545	15.3201	3.59676	1.53201	0.359676	1.89168		11	2.097	0.914	22.9648	7.4634	2.29648	0.74634	3.04282		11	1.569	0.636	17.5119	4.38948	1.75119	0.438948	2.19014
11	1.678	0.686	18.6884	4.8396	1.86884	0.48396	2.3528		11	1.42	0.559	15.9631	3.55824	1.59631	0.355824	1.95213		11	2.222	1.022	23.9655	9.24408	2.39655	0.924408	3.32096		11	1.573	0.633	17.5883	4.28532	1.75883	0.428532	2.18736
11	1.585	0.63	17.7764	4.1226	1.77764	0.41226	2.18989		11	1.509	0.604	16.895	4.02996	1.6895	0.402996	2.0925		11	2.032	0.921	22.0099	8.11392	2.20099	0.811392	3.01238		11	1.699	0.69	18.9538	4.78572	1.89539	0.478572	2.37396
12	2.698	1.229	29.1816	10.9265	2.91816	1.09265	4.01081		12	1.745	0.735	19.2859	5.5722	1.9286	0.55722	2.48582		12	2.222	1.004	24.0894	8.7948	2.40894	0.87948	3.28842		12	1.498	0.623	16.6109	4.58472	1.66109	0.458472	2.11956
12	2.398	1.237	24.9415	13.3222	2.49415	1.33222	3.82637		12	1.845	0.78	20.3713	5.9634	2.03714	0.59634	2.63347		12	2.301	1.027	25.0332	8.7906	2.50332	0.87906	3.38238		12	1.585	0.658	17.5837	4.82148	1.75837	0.482148	2.24052
12	2.301	1.208	23.7879	13.3084	2.37879	1.33084	3.70963		12	1.796	0.754	19.8667	5.67312	1.98667	0.567312	2.55398		12	1.987	0.942	21.2377	8.96748	2.12377	0.896748	3.02052		12	1.721	0.749	18.8548	6.09732	1.88548	0.609732	2.49521
13	1.553	0.603	17.5157	3.68292	1.75157	0.368292	2.11986		13	1.599	0.626	17.9992	3.92028	1.79992	0.392028	2.19195		13	1.523	0.638	16.8564	4.77612	1.68564	0.477612	2.16325		13	1.066	0.424	11.9536	2.77992	1.19536	0.277992	1.47335
13	1.42	0.6	15.681	4.5816	1.5681	0.45816	2.02626		13	1.409	0.59	15.5963	4.41252	1.55964	0.441252	2.00089		13	1.432	0.6	15.8484	4.49376	1.58484	0.449376	2.03422		13	1.222	0.502	13.5931	3.58488	1.35931	0.358488	1.7178
13	1.637	0.617	18.5912	3.41748	1.85912	0.341748	2.20087		13	1.398	0.592	15.4291	4.54296	1.54291	0.454296	1.99721		13	1.422	0.506	16.3556	2.22072	1.63556	0.222072	1.85763		13	1.149	0.465	12.8293	3.19572	1.28293	0.319572	1.60251
14	1.824	0.767	20.1678	5.79264	2.01678	0.579264	2.59605		14	1.481	0.613	16.4425	4.45956	1.64425	0.445956	2.09021		14	1.041	0.356	12.0727	1.26564	1.20727	0.126564	1.33383		14	1.342	0.556	14.8956	4.05432	1.48956	0.405432	1.89499
14	2	1.004	20.9925	10.4198	2.09925	1.04198	3.14123		14	1.523	0.618	16.994	4.27692	1.6994	0.427692	2.12709		14	1.021	0.4	11.4909	2.51028	1.14909	0.251028	1.40012		14	1.221	0.5	13.593	3.54228	1.35929	0.354228	1.71352
14	1.745	0.73	19.3204	5.4474	1.93203	0.54474	2.47677		14	1.523	0.629	16.9183	4.55148	1.69183	0.455148	2.14698		14	1.131	0.384	13.1355	1.30572	1.31355	0.130572	1.44413		14	1.204	0.484	13.4659	3.26736	1.34659	0.326736	1.67332
15	2	0.896	21.7355	7.72416	2.17355	0.772416	2.94597		15	1.824	0.775	20.1128	5.99232	2.01128	0.599232	2.61051		15	1.538	0.62	17.1895	4.21704	1.71895	0.421704	2.14065		15	1.481	0.602	16.5182	4.185	1.65182	0.4185	2.07032
15	1.958	0.886	21.2184	7.782	2.12184	0.7782	2.90004		15	1.722	0.712	19.1233	5.16648	1.91233	0.516648	2.42898		15	1.553	0.623	17.3781	4.18212	1.73781	0.418212	2.15602		15	1.456	0.592	16.2382	4.1184	1.62382	0.41184	2.03566
15	2.097	0.955	22.6827	8.48676	2.26828	0.848676	3.11695		15	1.77	0.75	19.5315	5.7636	1.95315	0.57636	2.52951		15	1.587	0.657	17.6185	4.78188	1.76185	0.478188	2.24004		15	1.495	0.616	16.6172	4.43196	1.66172	0.443196	2.10491
16	2.523	1.367	25.7909	15.652	2.57909	1.5652	4.14428		16	1.532	1	14.4914	13.7458	1.44914	1.37458	2.82372		16	1.074	0.467	11.7693	3.79464	1.17693	0.379464	1.5564		16	1.092	0.453	12.1168	3.31344	1.21168	0.331344	1.54302
16	2.398	1.252	24.8383	13.6966	2.48383	1.36966	3.85349		16	1.745	0.75	19.1827	5.9466	1.91827	0.59466	2.51294		16	1.036	0.416	11.5901	2.79984	1.15901	0.279984	1.439		16	0.879	0.359	9.79213	2.52636	0.979213	0.252636	1.23185
16	2.254	1.319	22.3686	16.423	2.23686	1.6423	3.87915		16	1.796	0.78	19.6878	6.32208	1.96878	0.632208	2.60099		16	1.036	0.411	11.6245	2.67504	1.16245	0.267504	1.42996		16	0.963	0.398	10.6956	2.88492	1.06956	0.288492	1.35805
17	1.62	0.652	18.1132	4.41552	1.81132	0.441552	2.25288		17	1.231	0.451	14.0696	2.24604	1.40696	0.224604	1.63156		17	1.387	0.547	15.5853	3.50028	1.55853	0.350028	1.90856		17	1.799	0.753	19.9154	5.6262	1.99154	0.56262	2.55416
17	1.745	0.73	19.3204	5.4474	1.93203	0.54474	2.47677		17	1.276	0.511	14.2845	3.41424	1.42845	0.341424	1.76988		17	1.377	0.536	15.5215	3.29892	1.55215	0.329892	1.88204		17	2.155	0.955	23.4918	8.0622	2.34918	0.80622	3.15541
17	1.62	0.662	18.0444	4.66512	1.80444	0.466512	2.27096		17	1.194	0.48	13.3539	3.24072	1.33539	0.324072	1.65946		17	1.398	0.551	15.7112	3.5196	1.57112	0.35196	1.92308		17	1.854	0.777	20.5175	5.82264	2.05175	0.582264	2.63402
18	1.432	0.595	15.8828	4.36896	1.58828	0.436896	2.02518		18	1.58	0.571	18.1125	2.68656	1.81125	0.268656	2.07991		18	1.387	0.572	15.4133	4.12428	1.54133	0.412428	1.95376		18	0.903	0.372	10.0375	2.67516	1.00375	0.267516	1.27127
18	1.745	0.733	19.2997	5.52228	1.92997	0.552228	2.4822		18	1.357	0.541	15.2081	3.57012	1.52081	0.357012	1.87782		18	1.538	0.636	17.0794	4.6164	1.70794	0.46164	2.16958		18	0.833	0.333	9.32931	2.21412	0.932931	0.221412	1.15434
18	1.492	0.632	16.4652	4.85328	1.64652	0.485328	2.13185		18	1.444	0.562	16.2772	3.45744	1.62772	0.345744	1.97347		18	1.62	0.684	17.8931	5.21424	1.78931	0.521424	2.31073		18	0.959	0.402	10.6123	3.01404	1.06123	0.301404	1.36263
19	1.886	0.839	20.5374	7.13592	2.05374	0.713592	2.76733		19	1.753	0.736	19.3907	5.5386	1.93907	0.55386	2.49293		19	1.292	0.529	14.3839	3.7464	1.43839	0.37464	1.81303		19	1.71	0.642	19.4375	3.50712	1.94375	0.350712	2.29447
19	1.854	0.807	20.3111	6.57144	2.03111	0.657144	2.68826		19	1.824	0.757	20.2366	5.54304	2.02366	0.554304	2.57797		19	1.569	0.644	17.4568	4.58916	1.74568	0.458916	2.2046		19	1.723	0.738	18.9584	5.80812	1.89584	0.580812	2.47665
19	2	0.883	21.825	7.39968	2.1825	0.739968	2.92246		19	1.824	0.762	20.2022	5.66784	2.02022	0.566784	2.58701		19	1.398	0.572	15.5667	4.04376	1.55667	0.404376	1.96105		19	1.886	0.78	20.9433	5.66328	2.09433	0.566328	2.66066
20	1.097	0.487	11.9526	4.12548	1.19526	0.412548	1.60781		20	0.89	0.343	10.0557	2.04648	1.00557	0.204648	1.21021		20	0.917	0.37	10.2465	2.52276	1.02466	0.252276	1.27693		20	0.67	0.273	7.46826	1.90968	0.746826	0.190968	0.937794
20	0.936	0.453	9.94056	4.45536	0.994056	0.445536	1.43959		20	0.963	0.382	10.8057	2.48556	1.08057	0.248556	1.32912		20	0.928	0.368	10.4138	2.39232	1.04138	0.239232	1.28061		20	0.73	0.298	8.13326	2.09448	0.813326	0.209448	1.02277
20	1.087	0.477	11.8819	3.94908	1.18819	0.394908	1.5831		20	1.106	0.4	12.6767	1.88808	1.26767	0.188808	1.45648		20	0.955	0.379	10.7147	2.46924	1.07147	0.246924	1.3184		20	0.719	0.305	7.93165	2.34972	0.793165	0.234972	1.02814
21	1.745	0.747	19.2034	5.87172	1.92034	0.587172	2.50751		21	1.658	0.688	18.3957	5.03592	1.83957	0.503592	2.34316		21	1.678	0.68	18.7297	4.68984	1.87297	0.468984	2.34195		21	1.456	0.602	16.1694	4.368	1.61694	0.4368	2.05374
21	1.652	0.735	17.9886	6.25296	1.79886	0.625296	2.42416		21	1.824	0.764	20.1885	5.71776	2.01885	0.571776	2.59062		21	1.678	0.678	18.7435	4.63992	1.87435	0.463992	2.33834		21	1.367	0.559	15.2237	3.9462	1.52237	0.39462	1.91699
21	2.142	1.086	22.4092	11.4271	2.24092	1.14271	3.38363		21	1.544	0.623	17.2526	4.248	1.72526	0.4248	2.15006		21	1.638	0.69	18.1029	5.23224	1.81029	0.523224	2.33351		21	1.31	0.536	14.5868	3.78936	1.45868	0.378936	1.83762
22	1.702	0.656	19.2296	3.91512	1.92296	0.391512	2.31447		22	1.409	0.565	15.7683	3.78852	1.57683	0.378852	1.95569		22	1.721	0.714	19.0956	5.22372	1.90956	0.522372	2.43194		22	1.521	0.514	17.6816	1.69572	1.76816	0.169572	1.93773
22	1.509	0.635	16.6818	4.80372	1.66817	0.480372	2.14855		22	1.469	0.583	16.4815	3.7986	1.64815	0.37986	2.02801		22	1.609	0.687	17.719	5.36964	1.7719	0.536964	2.30886		22	1.409	0.487	16.305	1.84164	1.6305	0.184164	1.81466
22	1.721	0.712	19.1094	5.1738	1.91094	0.51738	2.42832		22	1.569	0.64	17.4843	4.48932	1.74843	0.448932	2.19737		22	1.854	0.762	20.6207	5.44824	2.06207	0.544824	2.6069		22	1.658	0.567	19.2281	2.01576	1.92281	0.201576	2.12439
23	2.046	0.883	22.4667	7.06296	2.24667	0.706296	2.95296		23	1.77	0.74	19.6003	5.514	1.96003	0.5514	2.51143		23	1.897	0.754	21.2756	4.9338	2.12756	0.49338	2.62094		23	1.498	0.575	16.9411	3.38664	1.69411	0.338664	2.03277
23	1.959	0.842	21.5351	6.67644	2.15351	0.667644	2.82115		23	1.678	0.693	18.6403	5.01432	1.86403	0.501432	2.36546		23	1.738	0.686	19.5254	4.4004	1.95254	0.44004	2.39258		23	1.428	0.544	16.1779	3.12528	1.61779	0.312528	1.93032
23	1.878	0.753	21.0175	5.04792	2.10175	0.504792	2.60654		23	1.702	0.666	19.1608	4.16472	1.91608	0.416472	2.33255		23	1.623	0.7	17.8249	5.59164	1.78249	0.559164	2.34165		23	1.66	0.652	18.6712	4.12272	1.86712	0.412272	2.2794
24	2.301	1.155	24.1526	11.9855	2.41526	1.19855	3.6138		24	1.921	0.827	21.1082	6.5802	2.11082	0.65802	2.76884		24	2.523	1.18	27.0774	10.9844	2.70775	1.09844	3.80619		24	1.824	0.767	20.1678	5.79264	2.01678	0.579264	2.59605
24	2.25	1.123	23.6613	11.5601	2.36613	1.15601	3.52213		24	1.948	0.829	21.4711	6.43248	2.14711	0.643248	2.79036		24	2.398	1.114	25.7878	10.2521	2.57878	1.02521	3.60399		24	1.721	0.719	19.0612	5.34852	1.90612	0.534852	2.44097
24	2.398	1.197	25.2167	12.3238	2.52167	1.23238	3.75405		24	1.907	0.815	20.9955	6.38316	2.09954	0.638316	2.73786		24	2.301	1	25.2189	8.11668	2.5219	0.811668	3.33356		24	1.721	0.71	19.1231	5.12388	1.91231	0.512388	2.4247
25	1.62	0.688	17.8656	5.31408	1.78656	0.531408	2.31796		25	1.278	0.523	14.2299	3.69912	1.42299	0.369912	1.7929		25	1.347	0.554	14.9791	3.9678	1.49791	0.39678	1.89469		25	1.886	0.9	20.1177	8.65848	2.01177	0.865848	2.87762
25	1.569	0.64	17.4843	4.48932	1.74843	0.448932	2.19737		25	1.398	0.559	15.6562	3.71928	1.56562	0.371928	1.93755		25	1.167	0.652	11.7939	7.73148	1.17939	0.773148	1.95254		25	1.769	0.899	18.4924	9.48996	1.84924	0.948996	2.79824
25	1.398	0.578	15.5255	4.19352	1.55255	0.419352	1.9719		25	1.31	0.529	14.635	3.61464	1.4635	0.361464	1.82496		25	1.187	0.48	13.2562	3.29196	1.32563	0.329196	1.65482		25	1.795	0.814	19.4399	7.17804	1.94399	0.717804	2.6618
26	1.721	0.71	19.1231	5.12388	1.91231	0.512388	2.4247		26	1.745	0.735	19.2859	5.5722	1.9286	0.55722	2.48582		26	1.659	0.839	17.3707	8.79756	1.73707	0.879756	2.61683		26	1.645	0.635	18.5789	3.8082	1.8579	0.38082	2.23872
26	1.585	0.654	17.6112	4.72164	1.76112	0.472164	2.23329		26	1.678	0.69	18.6609	4.93944	1.86609	0.493944	2.36003		26	1.921	0.836	21.0463	6.80484	2.10463	0.680484	2.78511		26	1.578	0.59	17.9539	3.17544	1.79539	0.317544	2.11293
26	1.819	0.736	20.3114	5.05548	2.03114	0.505548	2.53668		26	1.602	0.662	17.7933	4.79688	1.77933	0.479688	2.25902		26	1.721	0.706	19.1507	5.02404	1.91507	0.502404	2.41747		26	1.502	0.562	17.0863	3.03288	1.70863	0.303288	2.01192
27	1.638	0.68	18.1717	4.98264	1.81717	0.498264	2.31543		27	1.237	0.5	13.8162	3.42516	1.38162	0.342516	1.72413		27	1.022	0.415	11.4017	2.87736	1.14017	0.287736	1.42791		27	1.208	0.488	13.4942	3.33792	1.34942	0.333792	1.68321
27	1.62	0.664	18.0307	4.71504	1.80307	0.471504	2.27457		27	1.328	0.554	14.7141	4.10688	1.47141	0.410688	1.8821		27	1.229	0.491	13.7665	3.25908	1.37665	0.325908	1.70256		27	1.208	0.487	13.501	3.31296	1.3501	0.331296	1.6814
27	1.469	0.654	15.993	5.57076	1.5993	0.557076	2.15638		27	1.377	0.564	15.3288	3.9978	1.53288	0.39978	1.93266		27	1.103	0.452	12.2771	3.20796	1.22771	0.320796	1.54851		27	1.244	0.514	13.8175	3.72336	1.38175	0.372336	1.75408
28	2.301	1.051	24.8681	9.38964	2.48681	0.938964	3.42577		28	2.155	0.9	23.8702	6.6894	2.38702	0.66894	3.05597		28	1.923	0.738	21.7484	4.34412	2.17484	0.434412	2.60925		28	0.94	0.493	9.72116	5.42448	0.972116	0.542448	1.51456
28	2.024	1.076	20.8319	12.0413	2.08319	1.20413	3.28732		28	2.177	0.924	24.012	7.1274	2.4012	0.71274	3.11394		28	1.72	0.698	19.1918	4.83168	1.91918	0.483168	2.40234		28	1.051	0.428	11.7168	2.98956	1.17168	0.298956	1.47064
28	2.365	1.1	25.4237	10.1442	2.54237	1.01442	3.5568		28	2.046	0.866	22.5836	6.63864	2.25836	0.663864	2.92223		28	1.886	0.78	20.9433	5.66328	2.09433	0.566328	2.66066		28	1.194	0.489	13.292	3.46536	1.3292	0.346536	1.67573
29	1.921	0.788	21.3765	5.60676	2.13765	0.560676	2.69833		29	1.959	0.83	21.6177	6.37692	2.16176	0.637692	2.79946		29	1.398	0.564	15.6218	3.84408	1.56218	0.384408	1.94659		29	1.357	0.554	15.1186	3.8946	1.51186	0.38946	1.90132
29	2.069	0.893	22.7187	7.1442	2.27187	0.71442	2.98629		29	2.046	0.883	22.4667	7.06296	2.24667	0.706296	2.95296		29	1.509	0.609	16.8606	4.15476	1.68606	0.415476	2.10154		29	1.398	0.569	15.5874	3.96888	1.55874	0.396888	1.95563
29	2.046	0.854	22.6662	6.33912	2.26662	0.633912	2.90053		29	1.796	0.74	19.963	5.32368	1.9963	0.532368	2.52867		29	1.347	0.545	15.0411	3.74316	1.50411	0.374316	1.87842		29	1.187	0.481	13.2494	3.31692	1.32494	0.331692	1.65663
30	1.878	0.795	20.7285	6.09624	2.07285	0.609624	2.68247		30	1.678	0.69	18.6609	4.93944	1.86609	0.493944	2.36003		30	1.108	0.445	12.395	2.99664	1.2395	0.299664	1.53916		30	1.036	0.423	11.542	2.97456	1.1542	0.297456	1.45165
30	1.941	0.801	21.5661	5.78484	2.15661	0.578484	2.73509		30	1.62	0.662	18.0444	4.66512	1.80444	0.466512	2.27096		30	0.983	0.412	10.8783	3.08796	1.08783	0.308796	1.39663		30	1.032	0.41	11.5756	2.67936	1.15756	0.267936	1.4255
30	2.046	0.889	22.4254	7.21272	2.24254	0.721272	2.96381		30	1.569	0.65	17.4155	4.73892	1.74155	0.473892	2.21545		30	1.228	0.468	13.9108	2.69232	1.39108	0.269232	1.66031		30	1.046	0.425	11.6677	2.95128	1.16677	0.295128	1.4619
31	2.011	0.82	22.4119	5.74668	2.24119	0.574668	2.81585		31	1.854	0.78	20.4969	5.89752	2.04969	0.589752	2.63944		31	1.458	0.582	16.3349	3.85416	1.63349	0.385416	2.01891		31	0.936	0.391	10.3671	2.90784	1.03671	0.290784	1.3275
31	2.097	0.907	23.013	7.28868	2.3013	0.728868	3.03017		31	1.678	0.69	18.6609	4.93944	1.86609	0.493944	2.36003		31	1.208	0.498	13.4254	3.58752	1.34254	0.358752	1.70129		31	1.011	0.421	11.207	3.10764	1.1207	0.310764	1.43146
31	2.201	1.081	23.2667	10.8704	2.32667	1.08704	3.41371		31	2.398	1.027	26.3863	8.08056	2.63863	0.808056	3.44669		31	1.337	0.573	14.7089	4.51524	1.47089	0.451524	1.92241		31	0.86	0.356	9.54772	2.59056	0.954772	0.259056	1.21383
32	2.097	0.991	22.4351	9.38532	2.24351	0.938532	3.18204		32	1.602	0.672	17.7245	5.04648	1.77245	0.504648	2.2771		32	2.012	0.8	22.5634	5.24016	2.25634	0.524016	2.78036		32	1.637	0.702	18.0064	5.53908	1.80064	0.553908	2.35455
32	2.155	1.009	23.1203	9.41004	2.31203	0.941004	3.25304		32	1.699	0.71	18.8163	5.28492	1.88163	0.528492	2.41012		32	1.854	0.762	20.6207	5.44824	2.06207	0.544824	2.6069		32	1.77	0.733	19.6485	5.33928	1.96485	0.533928	2.49877
32	2.132	1.022	22.71	9.90288	2.271	0.990288	3.26129		32	1.62	0.69	17.8518	5.364	1.78518	0.5364	2.32158		32	1.824	0.775	20.1128	5.99232	2.01128	0.599232	2.61051		32	1.745	0.721	19.3823	5.22276	1.93823	0.522276	2.4605
33	2.322	1	25.5119	7.96296	2.55119	0.796296	3.34749		33	2.125	1.009	22.7018	9.62964	2.27018	0.962964	3.23315		33	2.046	0.8	23.0377	4.99128	2.30377	0.499128	2.8029		33	0.848	0.351	9.41472	2.5536	0.941472	0.25536	1.19683
33	2.523	1.124	27.4627	9.58668	2.74627	0.958668	3.70494		33	2.155	0.951	23.5194	7.96236	2.35194	0.796236	3.14817		33	1.854	0.757	20.6551	5.32344	2.06551	0.532344	2.59786		33	0.839	0.345	9.33045	2.46972	0.933045	0.246972	1.18002
33	2.398	1.111	25.8084	10.1772	2.58084	1.01772	3.59856		33	2.301	1.041	24.9369	9.14004	2.49369	0.914004	3.40769		33	1.702	0.736	18.6792	5.91192	1.86792	0.591192	2.45911		33	0.845	0.344	9.42103	2.40084	0.942103	0.240084	1.18219
34	1.523	0.625	16.9459	4.45164	1.69459	0.445164	2.13975		34	1.509	0.616	16.8125	4.32948	1.68125	0.432948	2.1142		34	1.553	0.644	17.2336	4.70628	1.72336	0.470628	2.19399		34	1.352	0.609	14.6705	5.304	1.46705	0.5304	1.99745
34	1.62	0.66	18.0582	4.6152	1.80582	0.46152	2.26734		34	1.42	0.565	15.9218	3.708	1.59218	0.3708	1.96298		34	1.447	0.6	16.0576	4.38396	1.60577	0.438396	2.04416		34	1.538	0.636	17.0794	4.6164	1.70794	0.46164	2.16958
34	1.638	0.676	18.1992	4.8828	1.81992	0.48828	2.3082		34	1.538	0.636	17.0794	4.6164	1.70794	0.46164	2.16958		34	1.432	0.584	15.9585	4.0944	1.59585	0.40944	2.00529		34	1.444	0.59	16.0846	4.15632	1.60846	0.415632	2.02409
35	2.523	1.268	26.472	13.1809	2.6472	1.31809	3.96529		35	1.854	0.815	20.2561	6.77112	2.02561	0.677112	2.70272		35	1.678	0.706	18.5508	5.3388	1.85508	0.53388	2.38896		35	1.481	0.573	16.7177	3.46116	1.67177	0.346116	2.01789
35	1.409	0.577	15.6858	4.08804	1.56858	0.408804	1.97738		35	1.854	0.788	20.4419	6.0972	2.04419	0.60972	2.65391		35	1.678	0.695	18.6265	5.06424	1.86265	0.506424	2.36907		35	1.721	0.701	19.1851	4.89924	1.91851	0.489924	2.40843
35	2.699	2.398	21.1528	40.0974	2.11528	4.00974	6.12502		35	1.846	0.801	20.2408	6.48024	2.02408	0.648024	2.67211		35	1.585	0.664	17.5424	4.97124	1.75424	0.497124	2.25137		35	1.481	0.585	16.6351	3.76068	1.66352	0.376068	2.03958
36	1.645	0.652	18.462	4.23252	1.8462	0.423252	2.26945		36	1.26	0.51	14.0682	3.5064	1.40682	0.35064	1.75746		36	0.943	0.378	10.5542	2.53212	1.05542	0.253212	1.30863		36	1.081	0.453	11.9633	3.39396	1.19633	0.339396	1.53573
36	1.509	0.618	16.7987	4.3794	1.67987	0.43794	2.11781		36	1.292	0.521	14.4389	3.54672	1.44389	0.354672	1.79856		36	0.979	0.39	10.9739	2.56812	1.09739	0.256812	1.3542		36	1.108	0.46	12.2918	3.37104	1.22918	0.337104	1.56628
36	1.495	0.609	16.6653	4.25724	1.66653	0.425724	2.09226		36	1.35	0.552	15.0347	3.89592	1.50347	0.389592	1.89307		36	0.936	0.379	10.4497	2.60832	1.04497	0.260832	1.3058		36	0.983	0.405	10.9265	2.91324	1.09265	0.291324	1.38397
37	1.721	0.708	19.1369	5.07396	1.91369	0.507396	2.42109		37	1.06	0.435	11.7942	3.0984	1.17942	0.30984	1.48926		37	0.678	0.285	7.4973	2.15064	0.74973	0.215064	0.964794		37	1.328	0.553	14.721	4.08192	1.4721	0.408192	1.88029
37	1.585	0.65	17.6388	4.6218	1.76388	0.46218	2.22606		37	1.092	0.44	12.2062	2.98896	1.22062	0.298896	1.51952		37	0.585	0.244	6.48203	1.80804	0.648203	0.180804	0.829007		37	1.284	0.526	14.2929	3.73008	1.42929	0.373008	1.8023
37	1.62	0.664	18.0307	4.71504	1.80307	0.471504	2.27457		37	1.18	0.474	13.1999	3.19344	1.31999	0.319344	1.63933		37	0.779	0.367	8.34209	3.45804	0.834209	0.345804	1.18001		37	1.237	0.519	13.6854	3.8994	1.36854	0.38994	1.75848
38	1.959	0.81	21.7553	5.87772	2.17552	0.587772	2.7633		38	1.569	0.629	17.56	4.21476	1.756	0.421476	2.17748		38	1.678	0.697	18.6127	5.11416	1.86127	0.511416	2.37269		38	1.434	0.588	15.9589	4.1796	1.59589	0.41796	2.01385
38	1.824	0.757	20.2366	5.54304	2.02366	0.554304	2.57797		38	1.52	0.715	16.2848	6.72	1.62848	0.672	2.30048		38	1.409	0.582	15.6514	4.21284	1.56514	0.421284	1.98642		38	1.398	0.573	15.5599	4.06872	1.55599	0.406872	1.96286
38	1.959	0.851	21.4732	6.90108	2.14732	0.690108	2.83743		38	1.444	0.696	15.3553	6.80208	1.53553	0.680208	2.21574		38	1.26	0.51	14.0682	3.5064	1.40682	0.35064	1.75746		38	1.481	0.609	16.47	4.35972	1.647	0.435972	2.08297
39	1.437	0.564	16.1658	3.5586	1.61658	0.35586	1.97244		39	1.249	0.5	13.9835	3.33732	1.39836	0.333732	1.73209		39	1.076	0.435	12.0174	2.98128	1.20174	0.298128	1.49987		39	1.161	0.47	12.9624	3.23268	1.29624	0.323268	1.6195
39	1.444	0.593	16.064	4.2312	1.6064	0.42312	2.02952		39	1.252	0.506	13.9841	3.46512	1.39841	0.346512	1.74492		39	1.086	0.434	12.1638	2.88312	1.21638	0.288312	1.50469		39	1.222	0.499	13.6138	3.51	1.36138	0.351	1.71238
39	1.62	0.676	17.9481	5.01456	1.79481	0.501456	2.29627		39	1.385	0.6	15.1928	4.8378	1.51927	0.48378	2.00305		39	1.036	0.419	11.5695	2.87472	1.15695	0.287472	1.44442		39	1.161	0.48	12.8935	3.48228	1.28936	0.348228	1.63758
40	1.699	0.697	18.9057	4.96044	1.89057	0.496044	2.38661		40	1.638	0.678	18.1855	4.93272	1.81855	0.493272	2.31182		40	1.319	0.539	14.6917	3.79836	1.46917	0.379836	1.84901		40	0.985	0.399	10.9956	2.74884	1.09956	0.274884	1.37445
40	1.886	0.78	20.9433	5.66328	2.09433	0.566328	2.66066		40	1.678	0.693	18.6403	5.01432	1.86403	0.501432	2.36546		40	1.284	0.519	14.3411	3.55536	1.43411	0.355536	1.78964		40	0.804	0.325	8.9798	2.22672	0.89798	0.222672	1.12065
40	1.632	0.714	17.8541	5.8752	1.78541	0.58752	2.37293		40	1.569	0.65	17.4155	4.73892	1.74155	0.473892	2.21545		40	1.256	0.5	14.0812	3.28608	1.40812	0.328608	1.73673		40	0.873	0.362	9.68779	2.64516	0.968779	0.264516	1.2333
41	2.301	0.857	26.2028	4.5474	2.62028	0.45474	3.07502		41	1.678	0.688	18.6747	4.88952	1.86747	0.488952	2.35642		41	1.432	0.564	16.0961	3.5952	1.60961	0.35952	1.96913		41	1.638	0.668	18.2543	4.68312	1.82543	0.468312	2.29374
41	2.387	0.876	27.2718	4.39212	2.72718	0.439212	3.16639		41	1.638	0.672	18.2267	4.78296	1.82267	0.478296	2.30097		41	1.456	0.578	16.3346	3.76896	1.63346	0.376896	2.01035		41	1.62	0.662	18.0444	4.66512	1.80444	0.466512	2.27096
41	2.097	0.806	23.7079	4.76772	2.37079	0.476772	2.84756		41	1.587	0.6	18.0106	3.35916	1.80106	0.335916	2.13698		41	1.632	0.68	18.088	5.02656	1.8088	0.502656	2.31146		41	1.349	0.565	14.9314	4.22772	1.49314	0.422772	1.91591
42	1.495	0.62	16.5896	4.5318	1.65897	0.45318	2.11214		42	1.335	0.512	15.1007	3.00732	1.51007	0.300732	1.8108		42	1.066	0.449	11.7816	3.40392	1.17816	0.340392	1.51855		42	1.143	0.461	12.7732	3.1398	1.27732	0.31398	1.5913
42	1.638	0.68	18.1717	4.98264	1.81717	0.498264	2.31543		42	1.365	0.544	15.299	3.58644	1.5299	0.358644	1.88855		42	1.187	0.471	13.3182	3.06732	1.33182	0.306732	1.63855		42	1.215	0.488	13.5918	3.28668	1.35918	0.328668	1.68785
42	1.432	0.593	15.8966	4.31904	1.58966	0.431904	2.02156		42	1.409	0.677	14.9978	6.58404	1.49978	0.658404	2.15818		42	1.114	0.433	12.5613	2.6532	1.25613	0.26532	1.52145		42	1.208	0.496	13.4391	3.5376	1.34391	0.35376	1.69767
43	1.638	0.668	18.2543	4.68312	1.82543	0.468312	2.29374		43	1.611	0.63	18.1391	3.93228	1.81391	0.393228	2.20713		43	1.155	0.483	12.7892	3.60108	1.27892	0.360108	1.63903		43	1.921	0.79	21.3627	5.65668	2.13627	0.565668	2.70194
43	1.585	0.644	17.68	4.47204	1.768	0.447204	2.21521		43	1.523	0.62	16.9803	4.32684	1.69802	0.432684	2.13071		43	1.012	0.435	11.1246	3.44976	1.11246	0.344976	1.45744		43	2	0.848	22.0658	6.52608	2.20658	0.652608	2.85918
43	1.658	0.676	18.4782	4.7364	1.84782	0.47364	2.32146		43	1.5	0.606	16.7557	4.14576	1.67557	0.414576	2.09015		43	1.244	0.52	13.7762	3.87312	1.37762	0.387312	1.76493		43	1.874	0.765	20.8791	5.37672	2.08791	0.537672	2.62558
44	2.222	0.981	24.2476	8.22072	2.42476	0.822072	3.24683		44	1.796	0.747	19.9148	5.4984	1.99148	0.54984	2.54132		44	0.532	0.568	3.51356	10.283	0.351356	1.0283	1.37966		44	1.62	0.767	17.322	7.28592	1.7322	0.728592	2.4608
44	2.155	0.924	23.7051	7.28844	2.37051	0.728844	3.09936		44	1.444	0.687	15.4172	6.57744	1.54172	0.657744	2.19947		44	0.604	0.495	5.0202	7.93392	0.50202	0.793392	1.29541		44	1.721	0.714	19.0956	5.22372	1.90956	0.522372	2.43194
44	2.1	0.947	22.7796	8.26512	2.27796	0.826512	3.10448		44	1.658	0.723	18.1549	5.90952	1.81549	0.590952	2.40644		44	0.68	0.558	5.64696	8.95008	0.564696	0.895008	1.4597		44	1.62	0.67	17.9894	4.8648	1.79894	0.48648	2.28542
45	1.678	0.714	18.4958	5.53848	1.84958	0.553848	2.40343		45	1.495	0.613	16.6378	4.35708	1.66378	0.435708	2.09949		45	1.377	0.567	15.3082	4.07268	1.53082	0.407268	1.93809		45	2.301	1.036	24.9713	9.01524	2.49713	0.901524	3.39865
45	1.699	0.719	18.7543	5.50956	1.87543	0.550956	2.42639		45	1.638	0.674	18.213	4.83288	1.8213	0.483288	2.30459		45	1.444	0.599	16.0227	4.38096	1.60227	0.438096	2.04036		45	2.398	1	26.5721	7.40664	2.65721	0.740664	3.39787
45	1.77	0.757	19.4833	5.93832	1.94833	0.593832	2.54217		45	1.357	0.598	14.8159	4.99284	1.48159	0.499284	1.98087		45	1.398	0.577	15.5323	4.16856	1.55323	0.416856	1.97009		45	2.222	0.991	24.1788	8.47032	2.41788	0.847032	3.26491
46	2.046	0.993	21.7099	9.80856	2.17099	0.980856	3.15184		46	1.745	0.717	19.4098	5.12292	1.94098	0.512292	2.45327		46	1.745	0.697	19.5474	4.62372	1.95474	0.462372	2.41711		46	0.928	0.379	10.3381	2.66688	1.03381	0.266688	1.3005
46	2.222	1.022	23.9655	9.24408	2.39655	0.924408	3.32096		46	1.745	0.712	19.4442	4.99812	1.94442	0.499812	2.44423		46	2.097	0.886	23.1575	6.76452	2.31575	0.676452	2.9922		46	0.842	0.341	9.39982	2.34792	0.939982	0.234792	1.17477
46	1.932	0.895	20.7938	8.19696	2.07938	0.819696	2.89908		46	1.685	0.68	18.8273	4.6386	1.88274	0.46386	2.3466		46	2.301	1.009	25.157	8.34132	2.5157	0.834132	3.34984		46	0.812	0.328	9.07076	2.24304	0.907076	0.224304	1.13138
47	1.444	0.6	16.0158	4.40592	1.60158	0.440592	2.04217		47	1.174	0.499	12.9442	3.86136	1.29442	0.386136	1.68055		47	1.337	0.545	14.9016	3.81636	1.49015	0.381636	1.87179		47	1.758	0.776	19.1852	6.5004	1.91852	0.65004	2.56856
47	1.399	0.57	15.5945	3.98652	1.55944	0.398652	1.9581		47	1.149	0.47	12.795	3.32052	1.2795	0.332052	1.61155		47	1.219	0.45	13.9091	2.30892	1.39091	0.230892	1.6218		47	1.859	0.718	20.9932	4.3134	2.09932	0.43134	2.53066
47	1.387	0.564	15.4683	3.9246	1.54683	0.39246	1.93929		47	1.234	0.586	13.1826	5.59368	1.31826	0.559368	1.87763		47	1.398	0.569	15.5874	3.96888	1.55874	0.396888	1.95563		47	1.602	0.654	17.8484	4.5972	1.78484	0.45972	2.24456
48	0.823	0.7	6.66485	11.4476	0.666485	1.14476	1.81125		48	1.409	0.575	15.6996	4.03812	1.56995	0.403812	1.97377		48	1.051	0.431	11.6962	3.06444	1.16962	0.306444	1.47606		48	1.42	0.587	15.7704	4.25712	1.57704	0.425712	2.00276
48	1.553	0.642	17.2474	4.65636	1.72474	0.465636	2.19037		48	1.328	0.535	14.8448	3.63264	1.48448	0.363264	1.84774		48	1.143	0.462	12.7663	3.16476	1.27663	0.316476	1.5931		48	1.28	0.491	14.4779	2.88576	1.44779	0.288576	1.73637
48	1.495	0.614	16.6309	4.38204	1.66309	0.438204	2.1013		48	1.432	0.583	15.9654	4.06944	1.59654	0.406944	2.00348		48	1.036	0.419	11.5695	2.87472	1.15695	0.287472	1.44442		48	1.367	0.57	15.148	4.22076	1.5148	0.422076	1.93688
49	1.685	0.759	18.2838	6.61044	1.82838	0.661044	2.48943		49	1.602	0.65	17.8759	4.49736	1.78759	0.449736	2.23733		49	1.456	0.59	16.252	4.06848	1.6252	0.406848	2.03205		49	2.298	1.102	24.4753	10.6846	2.44753	1.06846	3.51599
49	1.886	0.793	20.8539	5.98776	2.08539	0.598776	2.68416		49	1.854	0.664	21.295	3.00216	2.1295	0.300216	2.42971		49	1.384	0.555	15.4884	3.72192	1.54884	0.372192	1.92103		49	2.222	1.092	23.4839	10.9913	2.34839	1.09913	3.44752
49	1.77	0.735	19.6347	5.3892	1.96347	0.53892	2.50239		49	1.553	0.633	17.3093	4.43172	1.73093	0.443172	2.1741		49	1.324	0.546	14.7133	3.93648	1.47133	0.393648	1.86498		49	2.046	0.939	22.0814	8.46072	2.20814	0.846072	3.05421
50	1.569	0.76	16.6588	7.48452	1.66587	0.748452	2.41433		50	1.409	0.595	15.5619	4.53732	1.55619	0.453732	2.00993		50	1.357	0.558	15.0911	3.99444	1.50911	0.399444	1.90856		50	1.444	0.602	16.002	4.45584	1.6002	0.445584	2.04579
50	1.699	0.717	18.7681	5.45964	1.87681	0.545964	2.42277		50	1.556	0.61	17.5094	3.83568	1.75094	0.383568	2.13451		50	1.42	0.585	15.7842	4.2072	1.57842	0.42072	1.99914		50	1.456	0.606	16.1419	4.46784	1.61419	0.446784	2.06098
50	1.502	0.682	16.2607	6.02808	1.62607	0.602808	2.22888		50	1.337	0.562	14.7846	4.24068	1.47846	0.424068	1.90253		50	1.495	0.616	16.6172	4.43196	1.66172	0.443196	2.10491		50	1.469	0.622	16.2132	4.77204	1.62132	0.477204	2.09852
51	1.959	0.873	21.3218	7.4502	2.13218	0.74502	2.8772		51	1.585	0.598	17.9965	3.32388	1.79965	0.332388	2.13204		51	1.427	0.6	15.7787	4.53036	1.57787	0.453036	2.0309		51	1.321	0.6	14.3	5.30628	1.42999	0.530628	1.96062
51	1.858	0.786	20.5114	6.018	2.05114	0.6018	2.65294		51	1.644	0.666	18.3517	4.58928	1.83517	0.458928	2.2941		51	1.569	0.638	17.4981	4.4394	1.74981	0.44394	2.19375		51	1.205	0.638	12.4203	7.10388	1.24203	0.710388	1.95242
51	2.046	0.814	22.9414	5.34072	2.29414	0.534072	2.82821		51	1.847	0.795	20.2961	6.32316	2.02961	0.632316	2.66192		51	1.697	0.754	18.4856	6.3978	1.84856	0.63978	2.48834		51	1.574	0.7	17.1413	5.95032	1.71413	0.595032	2.30916
52	1.42	0.592	15.736	4.38192	1.5736	0.438192	2.0118		52	1.6	0.624	18.0269	3.86304	1.80269	0.386304	2.18899		52	1.409	0.57	15.734	3.91332	1.5734	0.391332	1.96473		52	1.495	0.607	16.6791	4.20732	1.66791	0.420732	2.08864
52	1.62	0.67	17.9894	4.8648	1.79894	0.48648	2.28542		52	1.638	0.639	18.4538	3.95928	1.84538	0.395928	2.24131		52	1.268	0.514	14.1523	3.54768	1.41523	0.354768	1.77		52	1.377	0.559	15.3632	3.873	1.53632	0.3873	1.92362
52	1.495	0.62	16.5896	4.5318	1.65897	0.45318	2.11214		52	1.387	0.573	15.4064	4.14924	1.54064	0.414924	1.95556		52	1.538	0.6	17.3271	3.71784	1.73271	0.371784	2.10449		52	1.301	0.535	14.4681	3.83028	1.44681	0.383028	1.82984
53	1.537	0.67	16.8316	5.47236	1.68315	0.547236	2.23039		53	1.456	0.59	16.252	4.06848	1.6252	0.406848	2.03205		53	1.347	0.559	14.9447	4.0926	1.49447	0.40926	1.90373		53	1.038	0.598	10.3659	7.32792	1.03659	0.732792	1.76938
53	1.509	0.625	16.7506	4.55412	1.67505	0.455412	2.13047		53	1.42	0.565	15.9218	3.708	1.59218	0.3708	1.96298		53	1.432	0.585	15.9516	4.11936	1.59516	0.411936	2.0071		53	0.836	0.343	9.30236	2.44176	0.930236	0.244176	1.17441
53	1.284	0.536	14.2241	3.97968	1.42241	0.397968	1.82038		53	1.337	0.499	15.218	2.6682	1.5218	0.26682	1.78862		53	1.237	0.503	13.7955	3.50004	1.37955	0.350004	1.72955		53	0.842	0.354	9.31038	2.6724	0.931038	0.26724	1.19828
54	1.509	0.627	16.7368	4.60404	1.67368	0.460404	2.13408		54	1.444	0.602	16.002	4.45584	1.6002	0.445584	2.04579		54	1.553	0.654	17.1648	4.95588	1.71648	0.495588	2.21207		54	0.903	0.37	10.0512	2.62524	1.00513	0.262524	1.26765
54	1.523	0.63	16.9114	4.57644	1.69114	0.457644	2.14879		54	1.387	0.573	15.4064	4.14924	1.54064	0.414924	1.95556		54	1.276	0.557	13.968	4.5624	1.3968	0.45624	1.85304		54	0.873	0.36	9.70155	2.59524	0.970155	0.259524	1.22968
54	1.487	0.581	16.7464	3.61692	1.67464	0.361692	2.03633		54	1.452	0.607	16.0792	4.52208	1.60792	0.452208	2.06013		54	1.328	0.623	14.2394	5.82912	1.42394	0.582912	2.00685		54	1	0.423	11.0398	3.23808	1.10398	0.323808	1.42778
55	1.495	0.62	16.5896	4.5318	1.65897	0.45318	2.11214		55	1.387	0.553	15.544	3.65004	1.5544	0.365004	1.91941		55	1.26	0.521	13.9925	3.78096	1.39925	0.378096	1.77735		55	1.066	0.439	11.8504	3.15432	1.18504	0.315432	1.50047
55	1.444	0.593	16.064	4.2312	1.6064	0.42312	2.02952		55	1.509	0.595	16.9569	3.80532	1.69569	0.380532	2.07623		55	1.268	0.52	14.111	3.69744	1.4111	0.369744	1.78084		55	0.945	0.416	10.3207	3.46596	1.03207	0.346596	1.37866
55	1.602	0.672	17.7245	5.04648	1.77245	0.504648	2.2771		55	1.432	0.595	15.8828	4.36896	1.58828	0.436896	2.02518		55	1.384	0.609	15.1169	5.06976	1.51169	0.506976	2.01866		55	1	0.408	11.143	2.86368	1.1143	0.286368	1.40066
56	1.137	0.478	12.5725	3.60804	1.25725	0.360804	1.61806		56	1	0.387	11.2874	2.33952	1.12874	0.233952	1.3627		56	0.86	0.37	9.4514	2.94	0.94514	0.294	1.23914		56	1.319	0.527	14.7743	3.49884	1.47743	0.349884	1.82731
56	1.276	0.53	14.1538	3.88848	1.41538	0.388848	1.80423		56	0.914	0.371	10.1978	2.56968	1.01978	0.256968	1.27675		56	0.863	0.348	9.64461	2.36892	0.964461	0.236892	1.20135		56	1.337	0.542	14.9222	3.74148	1.49222	0.374148	1.86637
56	1.194	0.5	13.2163	3.73992	1.32163	0.373992	1.69562		56	0.886	0.361	9.87602	2.52504	0.987602	0.252504	1.24011		56	0.943	0.386	10.4992	2.7318	1.04992	0.27318	1.3231		56	1.249	0.469	14.1968	2.56356	1.41968	0.256356	1.67604
57	1.678	0.69	18.6609	4.93944	1.86609	0.493944	2.36003		57	1.26	0.503	14.1164	3.33168	1.41164	0.333168	1.7448		57	1.292	0.506	14.5421	3.17232	1.45421	0.317232	1.77144		57	1.678	0.69	18.6609	4.93944	1.86609	0.493944	2.36003
57	1.721	0.712	19.1094	5.1738	1.91094	0.51738	2.42832		57	1.42	0.57	15.8874	3.8328	1.58874	0.38328	1.97202		57	1.222	0.491	13.6688	3.31032	1.36688	0.331032	1.69791		57	1.796	0.747	19.9148	5.4984	1.99148	0.54984	2.54132
57	1.886	0.79	20.8745	5.91288	2.08745	0.591288	2.67874		57	1.398	0.564	15.6218	3.84408	1.56218	0.384408	1.94659		57	1.276	0.496	14.3877	3.03984	1.43877	0.303984	1.74276		57	1.595	0.65	17.7782	4.5486	1.77782	0.45486	2.23269
58	1.509	0.618	16.7987	4.3794	1.67987	0.43794	2.11781		58	1.368	0.602	14.9418	5.01216	1.49418	0.501216	1.9954		58	0.903	0.4	9.84485	3.37404	0.984485	0.337404	1.32189		58	1.161	0.471	12.9555	3.25764	1.29555	0.325764	1.62131
58	1.456	0.602	16.1694	4.368	1.61694	0.4368	2.05374		58	1.347	0.533	15.1236	3.44364	1.51236	0.344364	1.85672		58	1.066	0.424	11.9536	2.77992	1.19536	0.277992	1.47335		58	1.056	0.472	11.4838	4.0512	1.14838	0.40512	1.5535
58	1.398	0.577	15.5323	4.16856	1.55323	0.416856	1.97009		58	1.284	0.497	14.4924	3.00624	1.44924	0.300624	1.74987		58	1.071	0.429	11.9889	2.86812	1.19889	0.286812	1.48571		58	1.174	0.483	13.0543	3.462	1.30543	0.3462	1.65163
59	1.77	0.745	19.5659	5.6388	1.95659	0.56388	2.52047		59	1.699	0.706	18.8438	5.18508	1.88438	0.518508	2.40288		59	2.223	1.309	22.0049	16.4003	2.20049	1.64003	3.84052		59	0.785	0.333	8.65971	2.56548	0.865971	0.256548	1.12252
59	1.62	0.76	17.3702	7.1112	1.73702	0.71112	2.44814		59	1.721	0.717	19.075	5.2986	1.9075	0.52986	2.43736		59	2	0.987	21.1094	9.99552	2.11094	0.999552	3.1105		59	0.842	0.344	9.37918	2.4228	0.937918	0.24228	1.1802
59	2	0.8	22.396	5.328	2.2396	0.5328	2.7724		59	1.638	0.684	18.1442	5.08248	1.81442	0.508248	2.32267		59	1.969	0.857	21.5714	6.97764	2.15714	0.697764	2.8549		59	0.907	0.373	10.0864	2.67084	1.00864	0.267084	1.27572
60	2.632	1.212	28.3778	10.9853	2.83778	1.09853	3.93631		60	1.229	0.506	13.6633	3.63348	1.36633	0.363348	1.72968		60	1.31	0.524	14.6694	3.48984	1.46694	0.348984	1.81592		60	1.132	0.44	12.7642	2.69616	1.27642	0.269616	1.54604
60	2.523	1.013	28.2264	6.81612	2.82264	0.681612	3.50425		60	0.488	0.718	1.86776	14.3491	0.186776	1.43491	1.62169		60	1.058	0.458	11.6081	3.68712	1.16081	0.368712	1.52952		60	1.208	0.485	13.5148	3.26304	1.35148	0.326304	1.67778
60	2.387	1	26.4186	7.48716	2.64187	0.748716	3.39058		60	1.301	0.538	14.4475	3.90516	1.44475	0.390516	1.83527		60	1.097	0.438	12.2897	2.90244	1.22897	0.290244	1.51921		60	1.167	0.474	13.0185	3.2886	1.30185	0.32886	1.63071
61	1.31	0.541	14.5524	3.91416	1.45524	0.391416	1.84666		61	1.276	0.524	14.1951	3.73872	1.41951	0.373872	1.79338		61	0.987	0.396	11.0442	2.65932	1.10442	0.265932	1.37035		61	0.75	0.305	8.3641	2.1228	0.83641	0.21228	1.04869
61	1.319	0.558	14.561	4.2726	1.4561	0.42726	1.88336		61	1.155	0.47	12.8787	3.2766	1.28787	0.32766	1.61553		61	1.119	0.442	12.5691	2.84124	1.25691	0.284124	1.54103		61	0.947	0.382	10.5825	2.60268	1.05825	0.260268	1.31852
61	1.337	0.563	14.7777	4.26564	1.47777	0.426564	1.90434		61	1.18	0.487	13.1104	3.51792	1.31104	0.351792	1.66284		61	0.951	0.379	10.6589	2.49852	1.06589	0.249852	1.31574		61	0.87	0.363	9.63906	2.69208	0.963906	0.269208	1.23311
62	1.824	0.632	21.0966	2.42304	2.10966	0.242304	2.35197		62	1.337	0.548	14.8809	3.89124	1.48809	0.389124	1.87722		62	1.201	0.481	13.4447	3.21444	1.34447	0.321444	1.66591		62	1.287	0.523	14.3554	3.63324	1.43554	0.363324	1.79886
62	1.452	0.593	16.1756	4.17264	1.61756	0.417264	2.03482		62	1.244	0.523	13.7556	3.948	1.37556	0.3948	1.77036		62	1.237	0.496	13.8437	3.32532	1.38437	0.332532	1.7169		62	1.456	0.593	16.2314	4.14336	1.62314	0.414336	2.03747
62	1.42	0.588	15.7636	4.28208	1.57636	0.428208	2.00456		62	1.432	0.577	16.0066	3.91968	1.60066	0.391968	1.99263		62	1.174	0.469	13.1506	3.11256	1.31506	0.311256	1.62631		62	1.301	0.533	14.4819	3.78036	1.44819	0.378036	1.82623
63	1.721	0.721	19.0475	5.39844	1.90475	0.539844	2.44459		63	1.268	0.517	14.1316	3.62256	1.41316	0.362256	1.77542		63	1.824	0.595	21.3512	1.49952	2.13512	0.149952	2.28507		63	1.284	0.532	14.2516	3.87984	1.42516	0.387984	1.81315
63	1.658	0.693	18.3613	5.16072	1.83613	0.516072	2.3522		63	1.268	0.513	14.1592	3.52272	1.41592	0.352272	1.76819		63	1.62	0.506	19.1177	0.77136	1.91177	0.077136	1.98891		63	1.222	0.504	13.5794	3.6348	1.35794	0.36348	1.72142
63	1.886	0.804	20.7782	6.26232	2.07782	0.626232	2.70405		63	1.229	0.502	13.6908	3.53364	1.36908	0.353364	1.72244		63	1.699	0.542	19.9721	1.09164	1.99721	0.109164	2.10637		63	1.333	0.604	14.4398	5.31828	1.44398	0.531828	1.97581

## Sheet: Relative Electrical Conductivit
Variety	R	R1	Relative Electrical Conductivit-CK		Variety	R	R1	Relative Electrical Conductivit-T1		Variety	R	R1	Relative Electrical Conductivit-T2		Variety	R	R1	Relative Electrical Conductivit-TR
1	20.3	26.3	77.1863		1	28.5	31.9	89.3417		1	27.1	30.7	88.2736		1	25.2	27.2	92.6471
1	18.61	23.2	80.2155		1	30.9	34.4	89.8256		1	46.2	52.4	88.1679		1	27.6	30.8	89.6104
1	17.38	21.4	81.215		1	29.5	35	84.2857		1	28.9	32.2	89.7516		1	29.8	33.3	89.4895
2	16.98	22.2	76.4865		2	28.3	31.8	88.9937		2	30.5	32.6	93.5583		2	23	26.2	87.7863
2	16.28	22.5	72.3556		2	22.4	25.7	87.1595		2	28.8	31.8	90.566		2	24.3	27.6	88.0435
2	17.6	23.7	74.2616		2	27.2	29.1	93.4708		2	26.5	28.4	93.3099		2	24.1	27.5	87.6364
3	9.61	19.07	50.3933		3	16.58	26.7	62.0974		3	14.81	22.9	64.6725		3	11.85	21.9	54.1096
3	8	19.45	41.1311		3	12.41	19.32	64.234		3	16.51	26.3	62.7757		3	12.53	23.3	53.7768
3	9.89	19.69	50.2285		3	13.46	22.5	59.8222		3	20.7	31.2	66.3462		3	8.1	19.47	41.6025
4	16.98	20.8	81.6346		4	32.9	40.3	81.6377		4	33.8	36.8	91.8478		4	29.8	37.1	80.3235
4	17.37	21.9	79.3151		4	32.2	39.3	81.9338		4	32.6	36.4	89.5604		4	32.3	41.6	77.6442
4	15.89	21	75.6667		4	30.3	36.8	82.337		4	31.5	34.4	91.5698		4	35.4	45.8	77.2926
5	13.26	27.7	47.87		5	12.98	20.3	63.9409		5	27.4	29.8	91.9463		5	22.5	27.3	82.4176
5	14.55	29	50.1724		5	15.2	23.4	64.9573		5	27.5	29.9	91.9732		5	17.43	21.9	79.589
5	12.43	26.4	47.0833		5	15.3	25.8	59.3023		5	33.3	34.9	95.4155		5	16.85	23.2	72.6293
6	20.6	26.2	78.626		6	27.8	32.2	86.3354		6	22.6	27.1	83.3948		6	17.7	24.3	72.8395
6	11.84	24.8	47.7419		6	29.3	33.5	87.4627		6	21.9	25.6	85.5469		6	18.06	26.1	69.1954
6	14.84	21.2	70		6	27.9	32.7	85.3211		6	24.5	26.7	91.7603		6	16.17	25.9	62.4324
7	16.18	21.7	74.5622		7	28.4	34.3	82.7988		7	27	31.4	85.9873		7	23.1	28.3	81.6254
7	14.8	22.1	66.9683		7	23.9	29.9	79.9331		7	33	37	89.1892		7	26.2	31.5	83.1746
7	15.29	23.5	65.0638		7	20.9	27.7	75.4513		7	27.9	31.5	88.5714		7	24.3	30.5	79.6721
8	22.4	27.5	81.4545		8	29.5	37.7	78.2493		8	42	44.8	93.75		8	32.6	37.6	86.7021
8	21	30	70		8	27.7	35.7	77.591		8	43.2	46.2	93.5065		8	33.6	46.3	72.5702
8	21.1	27.6	76.4493		8	22.7	27.6	82.2464		8	48.1	50.6	95.0593		8	28.1	33.2	84.6386
9	10.88	23.2	46.8966		9	17.85	33.2	53.7651		9	12.26	18.82	65.1435		9	16.72	24.5	68.2449
9	12.3	23.8	51.6807		9	25.6	43.4	58.9862		9	14.95	21.4	69.8598		9	16.56	23.7	69.8734
9	12.35	21	58.8095		9	12.13	22.5	53.9111		9	13.93	20.8	66.9712		9	17.79	24.1	73.8174
10	33.3	47.1	70.7006		10	18.87	24.3	77.6543		10	15.14	19.34	78.2834		10	26	33.4	77.8443
10	36.6	51.9	70.5202		10	22.8	29.8	76.5101		10	16.5	20.9	78.9474		10	20.2	28.4	71.1268
10	35.2	47.6	73.9496		10	20.6	27.9	73.8351		10	16.84	22.2	75.8559		10	24.5	32.3	75.8514
11	19.56	24.4	80.1639		11	17.86	24.1	74.1079		11	26.4	31	85.1613		11	12.76	24.8	51.4516
11	14.68	23.4	62.735		11	19.96	25.1	79.5219		11	25.4	31.9	79.6238		11	11.23	24	46.7917
11	14.82	23.6	62.7966		11	15.64	23.7	65.9916		11	21.8	30.4	71.7105		11	11.93	23.7	50.3376
12	20.3	25.1	80.8765		12	26.9	32.1	83.8006		12	35.2	39.2	89.7959		12	19.16	27	70.963
12	20.1	25	80.4		12	25.1	30.2	83.1126		12	24.6	28.2	87.234		12	24	30	80
12	20.4	25.5	80		12	24.6	31.1	79.0997		12	28.8	32	90		12	21.8	28.4	76.7606
13	18.2	25.5	71.3725		13	12.19	16.8	72.5595		13	51.3	55.7	92.1005		13	15.71	19.84	79.1835
13	16.27	23.6	68.9407		13	12.17	17.43	69.8221		13	72.3	76.7	94.2634		13	15.72	20.7	75.942
13	16.12	22.7	71.0132		13	12.95	17.98	72.0245		13	41.8	43.9	95.2164		13	13.83	17.14	80.6884
14	13.18	24	54.9167		14	17.6	26	67.6923		14	56.9	59.6	95.4698		14	13.13	21.1	62.2275
14	13.98	20.7	67.5362		14	20.9	29.8	70.1342		14	57.7	59.4	97.138		14	12.31	21.9	56.21
14	15.17	22.6	67.1239		14	21.65	31.8	68.0818		14	36.1	38.1	94.7507		14	15.04	22.1	68.0543
15	23.1	26.4	87.5		15	28.3	32.5	87.0769		15	46.9	47.3	99.1543		15	17.04	26.9	63.3457
15	21	24.4	86.0656		15	31.2	36.4	85.7143		15	45	47.9	93.9457		15	20.2	29.5	68.4746
15	22.4	27.3	82.0513		15	29.3	33.6	87.2024		15	49.3	49.4	99.7976		15	19.6	28.7	68.2927
16	17.56	26.4	66.5152		16	54.1	65	83.2308		16	41.2	44.7	92.17		16	27.4	33	83.0303
16	17.83	27.4	65.073		16	47.6	57.9	82.2107		16	38.2	40.5	94.321		16	29.9	37.8	79.1005
16	13.12	23.5	55.8298		16	48.9	55.7	87.7917		16	39.5	43.2	91.4352		16	25.6	31.2	82.0513
17	8.36	20	41.8		17	30.7	43.6	70.4128		17	18.6	25.7	72.3735		17	14.37	23.1	62.2078
17	7.62	20.5	37.1707		17	29.3	40.7	71.9902		17	20.33	25.9	78.4942		17	10.46	20.3	51.5271
17	8.2	19.7	41.6244		17	24.2	36.2	66.8508		17	19.31	25.3	76.3241		17	14.78	23.7	62.3629
18	16.66	37.2	44.7849		18	16.21	28.8	56.2847		18	18.52	26.2	70.687		18	26.7	36.5	73.1507
18	15.34	35.2	43.5795		18	16.84	30.2	55.7616		18	16.53	23.3	70.9442		18	25.6	34.2	74.8538
18	15.28	32	47.75		18	18.62	33.9	54.9263		18	19.97	28.4	70.3169		18	26.6	38	70
19	13.28	24.9	53.3333		19	22.1	31.1	71.0611		19	61.8	66	93.6364		19	16.5	24.2	68.1818
19	14.91	25.8	57.7907		19	20.4	26.9	75.8364		19	57.6	60.3	95.5224		19	17.61	23.7	74.3038
19	13.24	24.6	53.8211		19	19.8	26.5	74.717		19	31.9	34.6	92.1965		19	14.96	22.8	65.614
20	15.05	19.28	78.0602		20	25.8	30.3	85.1485		20	30.6	33.4	91.6168		20	24.8	31	80
20	15.3	19.71	77.6256		20	21.5	27.6	77.8986		20	30.1	32.5	92.6154		20	23.7	30.7	77.1987
20	14.88	18.75	79.36		20	25	29.1	85.9107		20	31.7	34.6	91.6185		20	23.5	29.6	79.3919
21	6.49	20.4	31.8137		21	18.3	40.1	45.6359		21	38.2	41.1	92.944		21	22.48	30.21	74.4124
21	8.09	21.4	37.8037		21	22.54	40.5	55.6543		21	38.4	41.2	93.2039		21	25.67	34.26	74.927
21	9.26	20.2	45.8416		21	23	44.2	52.0362		21	42.3	45.6	92.7632		21	26.77	38.6	69.3523
22	9.52	17.53	54.3069		22	22.2	28.1	79.0036		22	32.8	34.6	94.7977		22	13.53	22.2	60.9459
22	8.5	18.51	45.9211		22	25.7	32.9	78.1155		22	35.8	38.5	92.987		22	12.62	21.8	57.8899
22	8.16	19.42	42.0185		22	20.76	26.6	78.0451		22	33.7	35.2	95.7386		22	13.47	23.9	56.3598
23	22	29.2	75.3425		23	68	82.3	82.6245		23	18.8	24.5	76.7347		23	14.16	20.9	67.7512
23	23.1	31.2	74.0385		23	92.3	112.1	82.3372		23	20.8	23.4	88.8889		23	19.1	26.7	71.5356
23	22.5	28.2	79.7872		23	71.8	95.1	75.4995		23	20.8	25.5	81.5686		23	12.11	17.8	68.0337
24	20.9	25.3	82.6087		24	29.9	35	85.4286		24	44.3	47.2	93.8559		24	25.7	28.7	89.547
24	22.6	27.3	82.7839		24	29.2	38.6	75.6477		24	37.2	42.6	87.3239		24	30.6	34.8	87.931
24	20.6	25.5	80.7843		24	31.5	35.6	88.4831		24	43.3	49.9	86.7735		24	29.6	33.7	87.8338
25	17.56	22.3	78.7444		25	32.4	38.4	84.375		25	56.2	65.5	85.8015		25	28.9	34.7	83.2853
25	19	24.4	77.8689		25	24.1	32.3	74.613		25	46.9	55.4	84.657		25	26.7	32.5	82.1538
25	17.88	24.7	72.3887		25	30.7	36	85.2778		25	59.3	67.9	87.3343		25	23.8	30	79.3333
26	15.13	21.5	70.3721		26	28.4	32.7	86.8502		26	26.7	31	86.129		26	26.9	34.1	78.8856
26	19.3	23.3	82.8326		26	22.5	26.8	83.9552		26	23.9	28.3	84.4523		26	25.2	32.3	78.0186
26	18.3	21.2	86.3208		26	28.6	33.4	85.6287		26	25.2	29.4	85.7143		26	24.5	27.7	88.4477
27	17.88	27	66.2222		27	22.9	29	78.9655		27	34.5	39.2	88.0102		27	24.6	30.5	80.6557
27	15.91	26.6	59.812		27	20.7	26.2	79.0076		27	29.8	34.9	85.3868		27	27.3	34.5	79.1304
27	18.52	27.4	67.5912		27	19.1	24.3	78.6008		27	36.7	42.4	86.5566		27	22.7	26.9	84.3866
28	15.39	27.4	56.1679		28	18.42	30.4	60.5921		28	15.32	18.56	82.5431		28	14.31	24.3	58.8889
28	14.62	24.7	59.1903		28	18.22	25.2	72.3016		28	16.55	20.2	81.9307		28	14.93	25.6	58.3203
28	14.02	25.5	54.9804		28	17.55	28.8	60.9375		28	12.32	17.4	70.8046		28	15.78	27.9	56.5591
29	14.3	22.1	64.7059		29	23.1	30.9	74.7573		29	35.1	37.7	93.1034		29	18.38	23.6	77.8814
29	20.8	26.4	78.7879		29	21.7	29	74.8276		29	31.8	33.2	95.7831		29	17.89	23.5	76.1277
29	17.48	26.9	64.9814		29	15.78	21.2	74.434		29	29.1	31.7	91.7981		29	22	27.2	80.8824
30	7.55	14.07	53.6603		30	21.8	33.2	65.6627		30	34.1	42.3	80.6147		30	12.71	24.3	52.3045
30	6.91	16.03	43.1067		30	22.2	35	63.4286		30	28.5	32.1	88.785		30	13.06	24.4	53.5246
30	7.09	16.18	43.8195		30	21.7	34	63.8235		30	27.5	31.3	87.8594		30	13.74	25.3	54.3083
31	17.36	23.6	73.5593		31	18.82	23.7	79.4093		31	34.5	36.8	93.75		31	8.63	23.7	36.4135
31	19.9	26.6	74.812		31	27.5	32.6	84.3558		31	34	36.4	93.4066		31	6.93	21.5	32.2326
31	19.04	25	76.16		31	35.5	41.3	85.9564		31	26.8	29.3	91.4676		31	7.55	22.6	33.4071
32	12.08	17.64	68.4807		32	35.8	43.5	82.2989		32	26.5	29.7	89.2256		32	4.44	21.7	20.4608
32	13.3	19.9	66.8342		32	32.3	36.5	88.4932		32	25.7	29.9	85.9532		32	6.72	23.7	28.3544
32	12.8	19.88	64.3863		32	35.3	40.5	87.1605		32	27.3	32.4	84.2593		32	7.63	20	38.15
33	20.5	35.9	57.1031		33	17.6	26.8	65.6716		33	28.5	29.4	96.9388		33	8.97	15.88	56.4861
33	14.21	32.8	43.3232		33	16.57	27.6	60.0362		33	26	28.4	91.5493		33	9.67	17.7	54.6328
33	20.4	35.2	57.9545		33	17.79	26.4	67.3864		33	30.8	32.6	94.4785		33	11.67	18.78	62.1406
34	18.3	25.5	71.7647		34	42.6	48.1	88.5655		34	26.7	29	92.069		34	15.08	26.7	56.4794
34	21.5	26.4	81.4394		34	34	40.1	84.788		34	29.7	32.7	90.8257		34	12.67	22.3	56.8161
34	21.1	27.8	75.8993		34	49	55.8	87.8136		34	32	35	91.4286		34	11.81	22.6	52.2566
35	17.57	33.3	52.7628		35	22.7	29.8	76.1745		35	32.2	38.1	84.5144		35	26.5	36.8	72.0109
35	15.47	28	55.25		35	20.88	32.6	64.0491		35	34.9	39.4	88.5787		35	50.3	57.4	87.6307
35	15.54	27.4	56.7153		35	21.7	29	74.8276		35	26.6	34.5	77.1014		35	29.4	37.4	78.6096
36	13.48	21.1	63.8863		36	21.9	27.9	78.4946		36	41.3	42.5	97.1765		36	6.71	18.36	36.5468
36	15.52	22.3	69.5964		36	20.86	27.3	76.4103		36	41.1	42.8	96.028		36	7.91	19.85	39.8489
36	16.43	24.3	67.6132		36	20	25.9	77.2201		36	38.5	41.4	92.9952		36	7.42	21.35	34.7541
37	10.21	21	48.619		37	45.8	53	86.4151		37	49.5	50.6	97.8261		37	16.76	26.9	62.3048
37	10.15	22.3	45.5157		37	42.1	50.9	82.7112		37	49	51	96.0784		37	17.71	24.9	71.1245
37	13.04	23.4	55.7265		37	38.3	43.1	88.8631		37	45.9	49.1	93.4827		37	14.36	22.4	64.1071
38	18.5	23	80.4348		38	33.9	40.8	83.0882		38	73.2	82.9	88.2992		38	18.9	24.6	76.8293
38	15.3	20.2	75.7426		38	32.5	38.6	84.1969		38	63.2	72.5	87.1724		38	16.97	25.9	65.5212
38	18.08	23.7	76.2869		38	35.7	42.3	84.3972		38	64.9	70.4	92.1875		38	17.05	27.7	61.5523
39	18.02	23.2	77.6724		39	13.89	18.78	73.9617		39	45.7	48.9	93.456		39	13.83	20.7	66.8116
39	18.16	27	67.2593		39	14.6	21.2	68.8679		39	51.5	53.8	95.7249		39	14.93	21.1	70.7583
39	18.11	26.3	68.8593		39	14.14	19.23	73.5309		39	68.8	69.6	98.8506		39	16.68	26.3	63.4221
40	16.26	20.6	78.932		40	44.9	48.5	92.5773		40	31.6	33	95.7576		40	27	32.3	83.5913
40	15.4	20.5	75.122		40	48.5	56.3	86.1456		40	33.2	35	94.8571		40	30	34.7	86.4553
40	20.5	24.7	82.996		40	50.7	55.6	91.1871		40	40.3	42.5	94.8235		40	28.1	32.7	85.9327
41	17.59	24.6	71.5041		41	17.78	24.1	73.7759		41	19.72	23.1	85.368		41	8.72	25.1	34.741
41	17.42	27.9	62.4373		41	22.2	30.3	73.2673		41	21	27.4	76.6423		41	12.41	26.1	47.5479
41	16.79	25.4	66.1024		41	18.9	26.3	71.8631		41	20.58	25.5	80.7059		41	10.37	23.3	44.5064
42	16.78	28.2	59.5035		42	30.1	37.1	81.1321		42	20.9	24.6	84.9593		42	19.19	26.9	71.3383
42	12.89	20.8	61.9712		42	26.5	32	82.8125		42	22	25.7	85.6031		42	21.1	27.9	75.6272
42	15.96	24.6	64.878		42	29.9	35.9	83.2869		42	23.2	26.3	88.2129		42	20.3	27.4	74.0876
43	11.5	19.48	59.0349		43	25.6	32.8	78.0488		43	57.7	61.8	93.3657		43	24.5	34	72.0588
43	10.07	19.15	52.5849		43	26.1	34.8	75		43	69.3	84.6	81.9149		43	22.1	35.9	61.5599
43	8.96	16.45	54.4681		43	29.1	39.2	74.2347		43	76.5	85.6	89.3692		43	26.2	36.1	72.5762
44	16.67	27.3	61.0623		44	17.37	23.3	74.5494		44	18.32	23.6	77.6271		44	9.36	21.6	43.3333
44	15.62	25.9	60.3089		44	15.89	25.5	62.3137		44	16.58	22.87	72.4967		44	10.61	23.6	44.9576
44	14.61	23.6	61.9068		44	20.9	27.3	76.5568		44	17.22	20.32	84.7441		44	11.93	28.3	42.1555
45	20.2	25.9	77.9923		45	26.3	29.9	87.9599		45	21.1	24.3	86.8313		45	25.9	30.4	85.1974
45	22.9	28.4	80.6338		45	26.8	31.7	84.5426		45	20.6	22.5	91.5556		45	27.4	31.7	86.4353
45	20.6	25.1	82.0717		45	26.2	31.3	83.7061		45	20.4	23.3	87.5536		45	32.8	36.3	90.3581
46	8.98	17.17	52.3005		46	15.54	30.4	51.1184		46	18.37	24.6	74.6748		46	24.98	57.3	43.5951
46	9	18.26	49.2881		46	16.58	27.6	60.0725		46	18.76	23.4	80.1709		46	23.1	42.1	54.8694
46	8.52	18.3	46.5574		46	18.34	32.5	56.4308		46	14.42	19.16	75.261		46	23.3	40.6	57.3892
47	11.78	21.7	54.2857		47	21.7	28.7	75.6098		47	44.2	49.2	89.8374		47	11.69	18.78	62.2471
47	12.2	22.9	53.2751		47	22.5	31.3	71.885		47	41.3	48.4	85.3306		47	11.07	18.43	60.0651
47	13.75	24.4	56.3525		47	21.1	27.6	76.4493		47	51.8	60.2	86.0465		47	13.4	20.6	65.0485
48	24.6	27.7	88.8087		48	45	47.4	94.9367		48	29.1	30.6	95.098		48	15.27	28.9	52.8374
48	19.04	25.2	75.5556		48	57.4	61.8	92.8803		48	24.9	26.6	93.609		48	16.47	28.8	57.1875
48	18.2	25.3	71.9368		48	71.2	78.6	90.5852		48	24.3	25.9	93.8224		48	17.3	30.7	56.3518
49	8.63	25.6	33.7109		49	19.1	24.1	79.2531		49	26	31.8	81.761		49	11.39	24.5	46.4898
49	11.04	24.2	45.6198		49	21.2	27.8	76.259		49	28.1	34.6	81.2139		49	11.45	24.4	46.9262
49	11.08	31	35.7419		49	21.4	28.3	75.6184		49	23.5	28	83.9286		49	11.21	25.3	44.3083
50	16.68	25.5	65.4118		50	42.3	49	86.3265		50	65.6	75.5	86.8874		50	7.06	20.3	34.7783
50	17.9	25.6	69.9219		50	44.6	49.1	90.835		50	60.4	67.4	89.6142		50	6.7	21.7	30.8756
50	15.68	25	62.72		50	43.5	50	87		50	86.5	98.8	87.5506		50	8.1	21.4	37.8505
51	11.37	20.1	56.5672		51	16.15	23	70.2174		51	21.9	24.6	89.0244		51	19.45	29.1	66.8385
51	14.63	25.2	58.0556		51	20.1	27.7	72.5632		51	20.7	25.4	81.4961		51	17.05	26.3	64.8289
51	13.84	24.2	57.1901		51	15.92	25	63.68		51	22.3	25.5	87.451		51	17.72	26.8	66.1194
52	14.32	23.6	60.678		52	30.8	40.2	76.6169		52	37.4	40.5	92.3457		52	20.89	29.3	71.2969
52	13.14	21.5	61.1163		52	28.2	38.9	72.4936		52	30.4	33.1	91.8429		52	29.5	39	75.641
52	15.13	23.9	63.3054		52	29.2	36.5	80		52	32	37.6	85.1064		52	25.5	33.1	77.0393
53	19.07	22.8	83.6404		53	26.1	30.4	85.8553		53	28.7	31.9	89.9687		53	23	28.5	80.7018
53	18.22	22.4	81.3393		53	28.2	33.2	84.9398		53	26.2	29	90.3448		53	27.3	32.3	84.5201
53	24.5	29.2	83.9041		53	23.9	28.6	83.5664		53	28.4	30.9	91.9094		53	26.3	34.1	77.1261
54	14.89	20.56	72.4222		54	18.69	25.3	73.8735		54	25.6	31.6	81.0127		54	19.36	24.5	79.0204
54	21.4	29.5	72.5424		54	20.1	27.1	74.1697		54	29.3	34.4	85.1744		54	27.8	32.8	84.7561
54	17.58	24.5	71.7551		54	21.4	29.7	72.0539		54	29.6	35.6	83.1461		54	22.4	29.3	76.4505
55	17.29	24.8	69.7177		55	23	29.5	77.9661		55	18.44	22.6	81.5929		55	9.51	23.8	39.958
55	20.8	26.5	78.4906		55	23.3	29.8	78.1879		55	18.1	22.9	79.0393		55	10.4	24.5	42.449
55	21.8	27.8	78.4173		55	15.91	21	75.7619		55	20.7	24.2	85.5372		55	10.16	25.4	40
56	9.22	18.58	49.6233		56	14.89	21.8	68.3028		56	28.7	32.8	87.5		56	24.1	46.3	52.0518
56	9.54	18.12	52.649		56	16.6	23	72.1739		56	32.2	37.8	85.1852		56	18.42	37.1	49.6496
56	8.61	17.13	50.2627		56	20.3	26.8	75.7463		56	27.5	30.7	89.5765		56	20.9	40.8	51.2255
57	16.99	24.5	69.3469		57	25.8	29.3	88.0546		57	29.8	32.2	92.5466		57	32	36.5	87.6712
57	15.92	23.5	67.7447		57	30.8	34.8	88.5057		57	27.8	30.6	90.8497		57	34	39.4	86.2944
57	15.13	21.2	71.3679		57	32.3	36.6	88.2514		57	26.1	28.8	90.625		57	33.2	38.5	86.2338
58	7.88	18.28	43.1072		58	51.8	56.6	91.5194		58	28.9	31.2	92.6282		58	23.4	30.9	75.7282
58	11.13	22.2	50.1351		58	46.8	53.5	87.4766		58	28.9	31.2	92.6282		58	19.54	26.9	72.6394
58	11.77	23.3	50.515		58	65.7	73.6	89.2663		58	28.5	31.1	91.6399		58	21.5	27.3	78.7546
59	4.32	16.7	25.8683		59	23.5	34.4	68.314		59	29.4	33.5	87.7612		59	17.92	23.3	76.9099
59	5.3	17.52	30.2511		59	19.58	31.6	61.962		59	35.7	45.2	78.9823		59	16.51	23.6	69.9576
59	4.91	18.46	26.598		59	20.4	31.4	64.9682		59	34.5	39.8	86.6834		59	14.6	22	66.3636
60	14.98	22.1	67.7828		60	17.92	23.4	76.5812		60	22.7	26.7	85.0187		60	24.6	28.3	86.9258
60	17.2	23.2	74.1379		60	16.8	21.8	77.0642		60	27	30.7	87.9479		60	25.1	28.6	87.7622
60	15.81	22.2	71.2162		60	14.8	19.46	76.0534		60	29.5	33.3	88.5886		60	27.4	32.9	83.2827
61	13.05	20.3	64.2857		61	47	51.4	91.4397		61	45.3	48.9	92.638		61	14.52	26.1	55.6322
61	13.26	20.3	65.3202		61	40.1	45.8	87.5546		61	42.6	46.2	92.2078		61	11.11	25.2	44.0873
61	14.08	20.7	68.0193		61	33.6	35.4	94.9153		61	34.8	36.7	94.8229		61	12.05	22.6	53.3186
62	19.95	24.2	82.438		62	84	95.1	88.3281		62	31.2	34.1	91.4956		62	13.6	26.9	50.5576
62	23.3	26	89.6154		62	82.4	94.2	87.4735		62	30.7	33	93.0303		62	14.04	27.2	51.6176
62	18.34	22	83.3636		62	81.8	95.2	85.9244		62	32.8	36.1	90.8587		62	12.25	25.4	48.2283
63	30.3	59.5	50.9244		63	17.77	25.3	70.2372		63	78.1	84.8	92.0991		63	20.1	25.3	79.4466
63	17.1	28.3	60.424		63	15.57	23.1	67.4026		63	69.7	74.5	93.557		63	18.48	23.8	77.6471
63	17.3	29.1	59.4502		63	15.62	23.8	65.6303		63	64.3	67.3	95.5423		63	16.78	22.2	75.5856

## Sheet: MDA Content
Variety	A532	A600	MDA Content(nmol/g FW)-CK		Variety	A532	A600	MDA Content(nmol/g FW)-T1		Variety	A532	A600	MDA Content(nmol/g FW)-T2		Variety	A532	A600	MDA Content(nmol/g FW)-TR
1	0.151	0.107	11.352		1	0.221	0.16	15.738		1	0.138	0.096	10.836		1	0.152	0.104	12.384
1	0.121	0.082	10.062		1	0.264	0.198	17.028		1	0.137	0.095	10.836		1	0.169	0.12	12.642
1	0.142	0.102	10.32		1	0.232	0.17	15.996		1	0.18	0.141	10.062		1	0.156	0.113	11.094
2	0.199	0.18	4.902		2	0.253	0.224	7.482		2	0.167	0.15	4.386		2	0.14	0.107	8.514
2	0.146	0.132	3.612		2	0.16	0.136	6.192		2	0.134	0.114	5.16		2	0.21	0.175	9.03
2	0.146	0.128	4.644		2	0.201	0.175	6.708		2	0.175	0.151	6.192		2	0.145	0.116	7.482
3	0.17	0.153	4.386		3	0.148	0.124	6.192		3	0.164	0.13	8.772		3	0.141	0.125	4.128
3	0.148	0.133	3.87		3	0.171	0.15	5.418		3	0.165	0.135	7.74		3	0.14	0.123	4.386
3	0.144	0.132	3.096		3	0.174	0.149	6.45		3	0.151	0.125	6.708		3	0.134	0.115	4.902
4	0.152	0.137	3.87		4	0.138	0.121	4.386		4	0.138	0.116	5.676		4	0.133	0.088	11.61
4	0.161	0.144	4.386		4	0.183	0.168	3.87		4	0.136	0.113	5.934		4	0.131	0.093	9.804
4	0.15	0.135	3.87		4	0.145	0.129	4.128		4	0.218	0.2	4.644		4	0.121	0.082	10.062
5	0.121	0.093	7.224		5	0.222	0.16	15.996		5	0.12	0.095	6.45		5	0.145	0.105	10.32
5	0.151	0.127	6.192		5	0.195	0.143	13.416		5	0.144	0.125	4.902		5	0.111	0.08	7.998
5	0.122	0.086	9.288		5	0.176	0.121	14.19		5	0.126	0.106	5.16		5	0.124	0.094	7.74
6	0.129	0.103	6.708		6	0.121	0.085	9.288		6	0.122	0.09	8.256		6	0.39	0.36	7.74
6	0.127	0.095	8.256		6	0.126	0.085	10.578		6	0.169	0.127	10.836		6	0.156	0.129	6.966
6	0.159	0.126	8.514		6	0.144	0.107	9.546		6	0.181	0.136	11.61		6	0.126	0.101	6.45
7	0.144	0.109	9.03		7	0.187	0.113	19.092		7	0.183	0.11	18.834		7	0.114	0.073	10.578
7	0.113	0.079	8.772		7	0.18	0.11	18.06		7	0.185	0.11	19.35		7	0.14	0.104	9.288
7	0.192	0.164	7.224		7	0.318	0.238	20.64		7	0.17	0.101	17.802		7	0.203	0.16	11.094
8	0.163	0.155	2.064		8	0.221	0.194	6.966		8	0.14	0.119	5.418		8	0.134	0.109	6.45
8	0.137	0.123	3.612		8	0.139	0.122	4.386		8	0.129	0.117	3.096		8	0.265	0.232	8.514
8	0.2	0.185	3.87		8	0.171	0.155	4.128		8	0.126	0.112	3.612		8	0.151	0.124	6.966
9	0.148	0.122	6.708		9	0.148	0.09	14.964		9	0.136	0.11	6.708		9	0.116	0.076	10.32
9	0.129	0.104	6.45		9	0.177	0.121	14.448		9	0.13	0.105	6.45		9	0.132	0.09	10.836
9	0.133	0.101	8.256		9	0.204	0.149	14.19		9	0.16	0.131	7.482		9	0.175	0.142	8.514
10	0.147	0.135	3.096		10	0.171	0.159	3.096		10	0.161	0.142	4.902		10	0.115	0.101	3.612
10	0.133	0.12	3.354		10	0.151	0.14	2.838		10	0.13	0.118	3.096		10	0.14	0.119	5.418
10	0.145	0.134	2.838		10	0.198	0.185	3.354		10	0.183	0.163	5.16		10	0.139	0.119	5.16
11	0.141	0.126	3.87		11	0.147	0.12	6.966		11	0.165	0.136	7.482		11	0.193	0.144	12.642
11	0.142	0.129	3.354		11	0.154	0.12	8.772		11	0.166	0.144	5.676		11	0.325	0.28	11.61
11	0.169	0.157	3.096		11	0.148	0.12	7.224		11	0.161	0.14	5.418		11	0.168	0.128	10.32
12	0.163	0.146	4.386		12	0.157	0.14	4.386		12	0.16	0.14	5.16		12	0.152	0.124	7.224
12	0.162	0.148	3.612		12	0.169	0.15	4.902		12	0.138	0.122	4.128		12	0.132	0.103	7.482
12	0.164	0.149	3.87		12	0.163	0.148	3.87		12	0.134	0.115	4.902		12	0.135	0.105	7.74
13	0.158	0.111	12.126		13	0.137	0.085	13.416		13	0.134	0.102	8.256		13	0.155	0.107	12.384
13	0.134	0.088	11.868		13	0.136	0.088	12.384		13	0.125	0.1	6.45		13	0.231	0.18	13.158
13	0.171	0.126	11.61		13	0.164	0.113	13.158		13	0.145	0.116	7.482		13	0.24	0.186	13.932
14	0.144	0.085	15.222		14	0.35	0.266	21.672		14	0.128	0.093	9.03		14	0.154	0.116	9.804
14	0.164	0.098	17.028		14	0.361	0.272	22.962		14	0.126	0.09	9.288		14	0.155	0.121	8.772
14	0.201	0.128	18.834		14	0.257	0.182	19.35		14	0.15	0.113	9.546		14	0.138	0.104	8.772
15	0.147	0.132	3.87		15	0.146	0.134	3.096		15	0.151	0.123	7.224		15	0.195	0.143	13.416
15	0.14	0.127	3.354		15	0.135	0.12	3.87		15	0.15	0.126	6.192		15	0.374	0.325	12.642
15	0.181	0.165	4.128		15	0.153	0.136	4.386		15	0.197	0.169	7.224		15	0.279	0.24	10.062
16	0.153	0.113	10.32		16	0.542	0.449	23.994		16	0.147	0.119	7.224		16	0.125	0.095	7.74
16	0.119	0.082	9.546		16	0.731	0.644	22.446		16	0.123	0.098	6.45		16	0.12	0.087	8.514
16	0.126	0.092	8.772		16	0.24	0.167	18.834		16	0.123	0.097	6.708		16	0.107	0.083	6.192
17	0.133	0.122	2.838		17	0.141	0.126	3.87		17	0.128	0.11	4.644		17	0.204	0.163	10.578
17	0.185	0.176	2.322		17	0.133	0.12	3.354		17	0.181	0.16	5.418		17	0.306	0.263	11.094
17	0.163	0.152	2.838		17	0.155	0.144	2.838		17	0.171	0.146	6.45		17	0.277	0.238	10.062
18	0.11	0.083	6.966		18	0.13	0.097	8.514		18	0.283	0.221	15.996		18	0.12	0.068	13.416
18	0.106	0.081	6.45		18	0.109	0.079	7.74		18	0.129	0.082	12.126		18	0.121	0.074	12.126
18	0.11	0.087	5.934		18	0.12	0.087	8.514		18	0.139	0.082	14.706		18	0.154	0.104	12.9
19	0.152	0.1	13.416		19	0.193	0.122	18.318		19	0.144	0.12	6.192		19	0.111	0.08	7.998
19	0.253	0.192	15.738		19	0.143	0.078	16.77		19	0.136	0.106	7.74		19	0.119	0.086	8.514
19	0.244	0.182	15.996		19	0.175	0.112	16.254		19	0.163	0.137	6.708		19	0.172	0.145	6.966
20	0.124	0.095	7.482		20	0.143	0.104	10.062		20	0.242	0.177	16.77		20	0.115	0.083	8.256
20	0.149	0.112	9.546		20	0.135	0.093	10.836		20	0.196	0.13	17.028		20	0.12	0.086	8.772
20	0.175	0.141	8.772		20	0.148	0.1	12.384		20	0.207	0.145	15.996		20	0.146	0.11	9.288
21	0.142	0.125	4.386		21	0.151	0.127	6.192		21	0.152	0.132	5.16		21	0.205	0.181	6.192
21	0.174	0.155	4.902		21	0.158	0.133	6.45		21	0.151	0.13	5.418		21	0.207	0.178	7.482
21	0.171	0.151	5.16		21	0.148	0.122	6.708		21	0.131	0.112	4.902		21	0.174	0.146	7.224
22	0.116	0.09	6.708		22	0.102	0.072	7.74		22	0.127	0.081	11.868		22	0.111	0.083	7.224
22	0.155	0.127	7.224		22	0.13	0.102	7.224		22	0.135	0.094	10.578		22	0.12	0.082	9.804
22	0.15	0.125	6.45		22	0.106	0.075	7.998		22	0.156	0.116	10.32		22	0.139	0.102	9.546
23	0.162	0.134	7.224		23	0.201	0.149	13.416		23	0.154	0.127	6.966		23	0.165	0.12	11.61
23	0.153	0.126	6.966		23	0.22	0.16	15.48		23	0.168	0.146	5.676		23	0.149	0.103	11.868
23	0.17	0.145	6.45		23	0.206	0.144	15.996		23	0.175	0.147	7.224		23	0.253	0.21	11.094
24	0.144	0.108	9.288		24	0.185	0.122	16.254		24	0.126	0.092	8.772		24	0.408	0.38	7.224
24	0.128	0.09	9.804		24	0.127	0.069	14.964		24	0.145	0.109	9.288		24	0.399	0.374	6.45
24	0.169	0.134	9.03		24	0.159	0.1	15.222		24	0.147	0.115	8.256		24	0.235	0.211	6.192
25	0.135	0.092	11.094		25	0.179	0.125	13.932		25	0.164	0.137	6.966		25	0.157	0.114	11.094
25	0.118	0.071	12.126		25	0.249	0.188	15.738		25	0.123	0.101	5.676		25	0.143	0.104	10.062
25	0.151	0.106	11.61		25	0.268	0.205	16.254		25	0.123	0.097	6.708		25	0.139	0.105	8.772
26	0.163	0.154	2.322		26	0.145	0.133	3.096		26	0.203	0.19	3.354		26	0.125	0.103	5.676
26	0.233	0.225	2.064		26	0.215	0.194	5.418		26	0.386	0.37	4.128		26	0.129	0.103	6.708
26	0.166	0.156	2.58		26	0.183	0.17	3.354		26	0.147	0.13	4.386		26	0.241	0.214	6.966
27	0.158	0.139	4.902		27	0.205	0.175	7.74		27	0.322	0.28	10.836		27	0.194	0.162	8.256
27	0.152	0.137	3.87		27	0.157	0.125	8.256		27	0.147	0.12	6.966		27	0.148	0.11	9.804
27	0.176	0.162	3.612		27	0.382	0.34	10.836		27	0.151	0.12	7.998		27	0.35	0.31	10.32
28	0.165	0.138	6.966		28	0.158	0.13	7.224		28	0.17	0.143	6.966		28	0.135	0.105	7.74
28	0.189	0.163	6.708		28	0.16	0.131	7.482		28	0.158	0.134	6.192		28	0.158	0.134	6.192
28	0.18	0.155	6.45		28	0.185	0.155	7.74		28	0.136	0.11	6.708		28	0.247	0.215	8.256
29	0.131	0.12	2.838		29	0.17	0.154	4.128		29	0.125	0.108	4.386		29	0.143	0.127	4.128
29	0.176	0.16	4.128		29	0.153	0.134	4.902		29	0.142	0.13	3.096		29	0.14	0.116	6.192
29	0.134	0.122	3.096		29	0.172	0.15	5.676		29	0.136	0.119	4.386		29	0.143	0.123	5.16
30	0.145	0.13	3.87		30	0.153	0.127	6.708		30	0.143	0.117	6.708		30	0.167	0.135	8.256
30	0.159	0.145	3.612		30	0.152	0.131	5.418		30	0.165	0.143	5.676		30	0.135	0.104	7.998
30	0.173	0.16	3.354		30	0.181	0.15	7.998		30	0.159	0.136	5.934		30	0.162	0.136	6.708
31	0.136	0.111	6.45		31	0.148	0.091	14.706		31	0.137	0.113	6.192		31	0.178	0.13	12.384
31	0.223	0.195	7.224		31	0.16	0.1	15.48		31	0.14	0.117	5.934		31	0.146	0.104	10.836
31	0.169	0.145	6.192		31	0.196	0.141	14.19		31	0.135	0.111	6.192		31	0.175	0.128	12.126
32	0.132	0.125	1.806		32	0.149	0.138	2.838		32	0.116	0.106	2.58		32	0.18	0.152	7.224
32	0.159	0.15	2.322		32	0.147	0.136	2.838		32	0.123	0.108	3.87		32	0.14	0.116	6.192
32	0.172	0.164	2.064		32	0.157	0.145	3.096		32	0.148	0.135	3.354		32	0.172	0.148	6.192
33	0.141	0.131	2.58		33	0.168	0.155	3.354		33	0.13	0.11	5.16		33	0.259	0.236	5.934
33	0.152	0.143	2.322		33	0.147	0.132	3.87		33	0.165	0.145	5.16		33	0.144	0.119	6.45
33	0.146	0.139	1.806		33	0.167	0.157	2.58		33	0.181	0.158	5.934		33	0.133	0.109	6.192
34	0.143	0.109	8.772		34	0.123	0.068	14.19		34	0.183	0.116	17.286		34	0.4	0.362	9.804
34	0.157	0.115	10.836		34	0.125	0.075	12.9		34	0.178	0.114	16.512		34	0.211	0.168	11.094
34	0.152	0.107	11.61		34	0.178	0.132	11.868		34	0.181	0.116	16.77		34	0.217	0.167	12.9
35	0.16	0.146	3.612		35	0.173	0.149	6.192		35	0.161	0.138	5.934		35	0.129	0.101	7.224
35	0.132	0.121	2.838		35	0.212	0.182	7.74		35	0.132	0.11	5.676		35	0.254	0.207	12.126
35	0.136	0.126	2.58		35	0.169	0.14	7.482		35	0.153	0.14	3.354		35	0.175	0.151	6.192
36	0.151	0.127	6.192		36	0.165	0.114	13.158		36	0.15	0.112	9.804		36	0.167	0.118	12.642
36	0.144	0.12	6.192		36	0.199	0.155	11.352		36	0.18	0.142	9.804		36	0.208	0.157	13.158
36	0.163	0.14	5.934		36	0.184	0.141	11.094		36	0.177	0.14	9.546		36	0.162	0.113	12.642
37	0.168	0.115	13.674		37	0.525	0.418	27.606		37	0.121	0.096	6.45		37	0.13	0.106	6.192
37	0.171	0.109	15.996		37	0.656	0.541	29.67		37	0.125	0.105	5.16		37	0.17	0.148	5.676
37	0.178	0.119	15.222		37	0.292	0.212	20.64		37	0.135	0.112	5.934		37	0.135	0.115	5.16
38	0.122	0.092	7.74		38	0.141	0.085	14.448		38	0.149	0.117	8.256		38	0.118	0.073	11.61
38	0.117	0.088	7.482		38	0.14	0.078	15.996		38	0.114	0.081	8.514		38	0.145	0.088	14.706
38	0.144	0.116	7.224		38	0.137	0.079	14.964		38	0.167	0.125	10.836		38	0.142	0.095	12.126
39	0.199	0.165	8.772		39	0.128	0.084	11.352		39	0.137	0.103	8.772		39	0.15	0.1	12.9
39	0.208	0.177	7.998		39	0.134	0.088	11.868		39	0.156	0.118	9.804		39	0.165	0.111	13.932
39	0.14	0.114	6.708		39	0.156	0.113	11.094		39	0.185	0.148	9.546		39	0.122	0.077	11.61
40	0.12	0.086	8.772		40	0.166	0.089	19.866		40	0.145	0.088	14.706		40	0.152	0.105	12.126
40	0.119	0.091	7.224		40	0.166	0.091	19.35		40	0.159	0.106	13.674		40	0.114	0.072	10.836
40	0.13	0.093	9.546		40	0.171	0.104	17.286		40	0.155	0.093	15.996		40	0.146	0.102	11.352
41	0.146	0.126	5.16		41	0.177	0.144	8.514		41	0.131	0.117	3.612		41	0.125	0.103	5.676
41	0.193	0.172	5.418		41	0.23	0.19	10.32		41	0.132	0.123	2.322		41	0.122	0.101	5.418
41	0.155	0.131	6.192		41	0.167	0.132	9.03		41	0.15	0.137	3.354		41	0.144	0.12	6.192
42	0.187	0.146	10.578		42	0.18	0.131	12.642		42	0.148	0.122	6.708		42	0.122	0.086	9.288
42	0.185	0.143	10.836		42	0.22	0.163	14.706		42	0.13	0.112	4.644		42	0.125	0.088	9.546
42	0.172	0.133	10.062		42	0.194	0.143	13.158		42	0.322	0.3	5.676		42	0.148	0.116	8.256
43	0.113	0.079	8.772		43	0.329	0.248	20.898		43	0.14	0.106	8.772		43	0.16	0.12	10.32
43	0.125	0.088	9.546		43	0.339	0.265	19.092		43	0.122	0.1	5.676		43	0.186	0.14	11.868
43	0.111	0.079	8.256		43	0.224	0.158	17.028		43	0.123	0.09	8.514		43	0.126	0.087	10.062
44	0.14	0.117	5.934		44	0.155	0.122	8.514		44	0.221	0.197	6.192		44	0.152	0.116	9.288
44	0.159	0.135	6.192		44	0.184	0.144	10.32		44	0.15	0.136	3.612		44	0.146	0.108	9.804
44	0.166	0.14	6.708		44	0.178	0.14	9.804		44	0.136	0.12	4.128		44	0.141	0.103	9.804
45	0.123	0.076	12.126		45	0.162	0.089	18.834		45	0.185	0.135	12.9		45	0.221	0.173	12.384
45	0.13	0.084	11.868		45	0.15	0.081	17.802		45	0.186	0.127	15.222		45	0.123	0.084	10.062
45	0.128	0.089	10.062		45	0.188	0.122	17.028		45	0.26	0.2	15.48		45	0.135	0.095	10.32
46	0.151	0.12	7.998		46	0.136	0.084	13.416		46	0.15	0.105	11.61		46	0.134	0.102	8.256
46	0.141	0.113	7.224		46	0.137	0.094	11.094		46	0.152	0.113	10.062		46	0.255	0.226	7.482
46	0.152	0.125	6.966		46	0.178	0.133	11.61		46	0.151	0.115	9.288		46	0.139	0.108	7.998
47	0.133	0.097	9.288		47	0.161	0.103	14.964		47	0.213	0.178	9.03		47	0.159	0.129	7.74
47	0.111	0.08	7.998		47	0.16	0.105	14.19		47	0.233	0.191	10.836		47	0.26	0.229	7.998
47	0.102	0.07	8.256		47	0.165	0.1	16.77		47	0.257	0.22	9.546		47	0.137	0.104	8.514
48	0.265	0.233	8.256		48	0.17	0.13	10.32		48	0.259	0.224	9.03		48	0.179	0.144	9.03
48	0.191	0.157	8.772		48	0.272	0.235	9.546		48	0.16	0.13	7.74		48	0.158	0.124	8.772
48	0.188	0.151	9.546		48	0.156	0.122	8.772		48	0.17	0.143	6.966		48	0.163	0.128	9.03
49	0.124	0.093	7.998		49	0.134	0.079	14.19		49	0.239	0.2	10.062		49	0.354	0.315	10.062
49	0.128	0.095	8.514		49	0.136	0.08	14.448		49	0.222	0.187	9.03		49	0.232	0.192	10.32
49	0.138	0.102	9.288		49	0.2	0.149	13.158		49	0.22	0.185	9.03		49	0.221	0.184	9.546
50	0.233	0.191	10.836		50	0.18	0.144	9.288		50	0.186	0.164	5.676		50	0.285	0.248	9.546
50	0.157	0.125	8.256		50	0.175	0.141	8.772		50	0.124	0.101	5.934		50	0.172	0.132	10.32
50	0.158	0.126	8.256		50	0.191	0.15	10.578		50	0.138	0.119	4.902		50	0.205	0.167	9.804
51	0.153	0.095	14.964		51	0.375	0.291	21.672		51	0.448	0.391	14.706		51	0.157	0.12	9.546
51	0.144	0.088	14.448		51	0.17	0.103	17.286		51	0.29	0.235	14.19		51	0.157	0.12	9.546
51	0.164	0.114	12.9		51	0.245	0.171	19.092		51	0.162	0.111	13.158		51	0.153	0.12	8.514
52	0.211	0.185	6.708		52	0.153	0.121	8.256		52	0.184	0.172	3.096		52	0.129	0.106	5.934
52	0.162	0.143	4.902		52	0.151	0.12	7.998		52	0.157	0.141	4.128		52	0.142	0.12	5.676
52	0.192	0.172	5.16		52	0.156	0.126	7.74		52	0.147	0.137	2.58		52	0.175	0.15	6.45
53	0.155	0.104	13.158		53	0.331	0.256	19.35		53	0.16	0.108	13.416		53	0.16	0.118	10.836
53	0.15	0.097	13.674		53	0.217	0.15	17.286		53	0.189	0.131	14.964		53	0.17	0.134	9.288
53	0.124	0.074	12.9		53	0.279	0.207	18.576		53	0.215	0.16	14.19		53	0.156	0.115	10.578
54	0.135	0.119	4.128		54	0.201	0.164	9.546		54	0.146	0.125	5.418		54	0.189	0.158	7.998
54	0.166	0.146	5.16		54	0.168	0.136	8.256		54	0.157	0.14	4.386		54	0.154	0.13	6.192
54	0.174	0.157	4.386		54	0.186	0.157	7.482		54	0.174	0.154	5.16		54	0.136	0.106	7.74
55	0.138	0.102	9.288		55	0.143	0.1	11.094		55	0.121	0.094	6.966		55	0.17	0.129	10.578
55	0.124	0.089	9.03		55	0.13	0.092	9.804		55	0.16	0.134	6.708		55	0.123	0.085	9.804
55	0.165	0.132	8.514		55	0.173	0.128	11.61		55	0.153	0.131	5.676		55	0.143	0.104	10.062
56	0.162	0.125	9.546		56	0.178	0.138	10.32		56	0.138	0.115	5.934		56	0.134	0.106	7.224
56	0.153	0.12	8.514		56	0.181	0.149	8.256		56	0.156	0.13	6.708		56	0.14	0.115	6.45
56	0.163	0.133	7.74		56	0.178	0.143	9.03		56	0.199	0.178	5.418		56	0.176	0.14	9.288
57	0.14	0.124	4.128		57	0.156	0.126	7.74		57	0.266	0.234	8.256		57	0.155	0.108	12.126
57	0.155	0.138	4.386		57	0.188	0.155	8.514		57	0.181	0.154	6.966		57	0.156	0.112	11.352
57	0.145	0.125	5.16		57	0.177	0.144	8.514		57	0.15	0.122	7.224		57	0.163	0.115	12.384
58	0.17	0.144	6.708		58	0.15	0.1	12.9		58	0.124	0.106	4.644		58	0.151	0.11	10.578
58	0.166	0.139	6.966		58	0.16	0.116	11.352		58	0.155	0.136	4.902		58	0.142	0.105	9.546
58	0.144	0.118	6.708		58	0.14	0.101	10.062		58	0.136	0.12	4.128		58	0.166	0.132	8.772
59	0.131	0.094	9.546		59	0.233	0.175	14.964		59	0.163	0.12	11.094		59	0.128	0.101	6.966
59	0.124	0.085	10.062		59	0.18	0.12	15.48		59	0.17	0.136	8.772		59	0.113	0.093	5.16
59	0.12	0.086	8.772		59	0.166	0.115	13.158		59	0.207	0.172	9.03		59	0.136	0.105	7.998
60	0.14	0.12	5.16		60	0.231	0.196	9.03		60	0.172	0.133	10.062		60	0.108	0.077	7.998
60	0.187	0.16	6.966		60	0.137	0.105	8.256		60	0.15	0.1	12.9		60	0.221	0.185	9.288
60	0.13	0.111	4.902		60	0.129	0.095	8.772		60	0.14	0.101	10.062		60	0.112	0.081	7.998
61	0.108	0.07	9.804		61	0.253	0.188	16.77		61	0.143	0.103	10.32		61	0.115	0.082	8.514
61	0.127	0.091	9.288		61	0.186	0.127	15.222		61	0.148	0.119	7.482		61	0.107	0.079	7.224
61	0.123	0.098	6.45		61	0.198	0.137	15.738		61	0.156	0.123	8.514		61	0.105	0.074	7.998
62	0.113	0.087	6.708		62	0.125	0.091	8.772		62	0.211	0.172	10.062		62	0.122	0.082	10.32
62	0.126	0.093	8.514		62	0.194	0.156	9.804		62	0.151	0.103	12.384		62	0.108	0.073	9.03
62	0.14	0.109	7.998		62	0.176	0.135	10.578		62	0.153	0.103	12.9		62	0.134	0.102	8.256
63	0.143	0.111	8.256		63	0.18	0.123	14.706		63	0.128	0.094	8.772		63	0.13	0.1	7.74
63	0.133	0.096	9.546		63	0.175	0.115	15.48		63	0.135	0.098	9.546		63	0.129	0.104	6.45
63	0.11	0.079	7.998		63	0.164	0.109	14.19		63	0.129	0.097	8.256		63	0.101	0.077	6.192

## Sheet: Pro
Variety	A520	Pro Content (µg/g FW)-CK		Variety	A520	Pro Content (µg/g FW)-T1		Variety	A520	Pro Content (µg/g FW)-T2		Variety	A520	Pro Content (µg/g FW)-TR
1	0.438	84.4992		1	0.426	82.1952		1	0.3	58.0032		1	0.356	68.7552
1	0.336	64.9152		1	0.395	76.2432		1	0.289	55.8912		1	0.402	77.5872
1	0.392	75.6672		1	0.452	87.1872		1	0.278	53.7792		1	0.345	66.6432
2	0.256	49.5552		2	0.375	72.4032		2	0.316	61.0752		2	0.268	51.8592
2	0.286	55.3152		2	0.394	76.0512		2	0.3	58.0032		2	0.196	38.0352
2	0.279	53.9712		2	0.4	77.2032		2	0.284	54.9312		2	0.256	49.5552
3	0.279	53.9712		3	0.383	73.9392		3	0.312	60.3072		3	0.659	126.931
3	0.294	56.8512		3	0.375	72.4032		3	0.278	53.7792		3	0.68	130.963
3	0.306	59.1552		3	0.456	87.9552		3	0.282	54.5472		3	0.602	115.987
4	0.245	47.4432		4	0.321	62.0352		4	0.167	32.4672		4	0.461	88.9152
4	0.226	43.7952		4	0.358	69.1392		4	0.175	34.0032		4	0.375	72.4032
4	0.25	48.4032		4	0.343	66.2592		4	0.161	31.3152		4	0.405	78.1632
5	0.361	69.7152		5	0.44	84.8832		5	0.422	81.4272		5	0.366	70.6752
5	0.354	68.3712		5	0.468	90.2592		5	0.494	95.2512		5	0.294	56.8512
5	0.385	74.3232		5	0.489	94.2912		5	0.514	99.0912		5	0.328	63.3792
6	0.189	36.6912		6	0.419	80.8512		6	0.397	76.6272		6	0.395	76.2432
6	0.202	39.1872		6	0.388	74.8992		6	0.372	71.8272		6	0.325	62.8032
6	0.295	57.0432		6	0.406	78.3552		6	0.489	94.2912		6	0.376	72.5952
7	0.229	44.3712		7	0.477	91.9872		7	0.275	53.2032		7	0.311	60.1152
7	0.216	41.8752		7	0.454	87.5712		7	0.298	57.6192		7	0.404	77.9712
7	0.256	49.5552		7	0.479	92.3712		7	0.208	40.3392		7	0.319	61.6512
8	0.343	66.2592		8	0.468	90.2592		8	0.389	75.0912		8	0.341	65.8752
8	0.256	49.5552		8	0.423	81.6192		8	0.374	72.2112		8	0.384	74.1312
8	0.307	59.3472		8	0.454	87.5712		8	0.352	67.9872		8	0.379	73.1712
9	0.288	55.6992		9	0.398	76.8192		9	0.548	105.619		9	0.733	141.139
9	0.3	58.0032		9	0.361	69.7152		9	0.474	91.4112		9	0.674	129.811
9	0.294	56.8512		9	0.39	75.2832		9	0.43	82.9632		9	0.727	139.987
10	0.232	44.9472		10	0.645	124.243		10	0.633	121.939		10	0.319	61.6512
10	0.324	62.6112		10	0.607	116.947		10	0.656	126.355		10	0.358	69.1392
10	0.29	56.0832		10	0.649	125.011		10	0.679	130.771		10	0.274	53.0112
11	0.239	46.2912		11	0.558	107.539		11	0.484	93.3312		11	0.571	110.035
11	0.205	39.7632		11	0.524	101.011		11	0.498	96.0192		11	0.635	122.323
11	0.269	52.0512		11	0.58	111.763		11	0.545	105.043		11	0.591	113.875
12	0.442	85.2672		12	0.431	83.1552		12	0.503	96.9792		12	0.485	93.5232
12	0.388	74.8992		12	0.459	88.5312		12	0.463	89.2992		12	0.515	99.2832
12	0.439	84.6912		12	0.425	82.0032		12	0.466	89.8752		12	0.507	97.7472
13	0.278	53.7792		13	0.468	90.2592		13	0.311	60.1152		13	0.301	58.1952
13	0.264	51.0912		13	0.431	83.1552		13	0.258	49.9392		13	0.299	57.8112
13	0.304	58.7712		13	0.513	98.8992		13	0.295	57.0432		13	0.24	46.4832
14	0.232	44.9472		14	0.3	58.0032		14	0.283	54.7392		14	0.214	41.4912
14	0.26	50.3232		14	0.242	46.8672		14	0.34	65.6832		14	0.258	49.9392
14	0.275	53.2032		14	0.259	50.1312		14	0.24	46.4832		14	0.291	56.2752
15	0.202	39.1872		15	0.549	105.811		15	0.5	96.4032		15	0.576	110.995
15	0.196	38.0352		15	0.529	101.971		15	0.498	96.0192		15	0.495	95.4432
15	0.225	43.6032		15	0.51	98.3232		15	0.536	103.315		15	0.504	97.1712
16	0.278	53.7792		16	0.322	62.2272		16	0.381	73.5552		16	0.301	58.1952
16	0.244	47.2512		16	0.342	66.0672		16	0.375	72.4032		16	0.3	58.0032
16	0.221	42.8352		16	0.278	53.7792		16	0.329	63.5712		16	0.346	66.8352
17	0.334	64.5312		17	0.391	75.4752		17	0.39	75.2832		17	0.538	103.699
17	0.369	71.2512		17	0.344	66.4512		17	0.386	74.5152		17	0.457	88.1472
17	0.378	72.9792		17	0.377	72.7872		17	0.412	79.5072		17	0.438	84.4992
18	0.251	48.5952		18	0.32	61.8432		18	0.367	70.8672		18	0.691	133.075
18	0.22	42.6432		18	0.368	71.0592		18	0.359	69.3312		18	0.624	120.211
18	0.218	42.2592		18	0.3	58.0032		18	0.422	81.4272		18	0.705	135.763
19	0.204	39.5712		19	0.455	87.7632		19	0.45	86.8032		19	0.5	96.4032
19	0.246	47.6352		19	0.478	92.1792		19	0.525	101.203		19	0.456	87.9552
19	0.319	61.6512		19	0.444	85.6512		19	0.497	95.8272		19	0.463	89.2992
20	0.162	31.5072		20	0.289	55.8912		20	0.326	62.9952		20	0.336	64.9152
20	0.187	36.3072		20	0.304	58.7712		20	0.346	66.8352		20	0.232	44.9472
20	0.18	34.9632		20	0.321	62.0352		20	0.3	58.0032		20	0.293	56.6592
21	0.256	49.5552		21	0.38	73.3632		21	0.426	82.1952		21	0.575	110.803
21	0.311	60.1152		21	0.444	85.6512		21	0.412	79.5072		21	0.564	108.691
21	0.235	45.5232		21	0.486	93.7152		21	0.461	88.9152		21	0.534	102.931
22	0.299	57.8112		22	0.429	82.7712		22	0.428	82.5792		22	0.653	125.779
22	0.328	63.3792		22	0.366	70.6752		22	0.408	78.7392		22	0.688	132.499
22	0.265	51.2832		22	0.44	84.8832		22	0.433	83.5392		22	0.676	130.195
23	0.284	54.9312		23	0.443	85.4592		23	0.521	100.435		23	0.456	87.9552
23	0.348	67.2192		23	0.475	91.6032		23	0.425	82.0032		23	0.534	102.931
23	0.312	60.3072		23	0.416	80.2752		23	0.57	109.843		23	0.476	91.7952
24	0.254	49.1712		24	0.399	77.0112		24	0.815	156.883		24	0.299	57.8112
24	0.356	68.7552		24	0.346	66.8352		24	0.734	141.331		24	0.305	58.9632
24	0.321	62.0352		24	0.4	77.2032		24	0.7	134.803		24	0.326	62.9952
25	0.171	33.2352		25	0.294	56.8512		25	0.48	92.5632		25	0.271	52.4352
25	0.202	39.1872		25	0.258	49.9392		25	0.469	90.4512		25	0.351	67.7952
25	0.19	36.8832		25	0.309	59.7312		25	0.573	110.419		25	0.284	54.9312
26	0.24	46.4832		26	0.399	77.0112		26	0.296	57.2352		26	0.287	55.5072
26	0.26	50.3232		26	0.313	60.4992		26	0.362	69.9072		26	0.224	43.4112
26	0.215	41.6832		26	0.352	67.9872		26	0.258	49.9392		26	0.31	59.9232
27	0.357	68.9472		27	0.552	106.387		27	0.317	61.2672		27	0.369	71.2512
27	0.387	74.7072		27	0.531	102.355		27	0.27	52.2432		27	0.377	72.7872
27	0.315	60.8832		27	0.543	104.659		27	0.258	49.9392		27	0.344	66.4512
28	0.17	33.0432		28	0.407	78.5472		28	0.376	72.5952		28	0.473	91.2192
28	0.19	36.8832		28	0.382	73.7472		28	0.329	63.5712		28	0.543	104.659
28	0.168	32.6592		28	0.417	80.4672		28	0.376	72.5952		28	0.434	83.7312
29	0.327	63.1872		29	0.459	88.5312		29	0.551	106.195		29	0.607	116.947
29	0.311	60.1152		29	0.45	86.8032		29	0.432	83.3472		29	0.723	139.219
29	0.348	67.2192		29	0.449	86.6112		29	0.588	113.299		29	0.694	133.651
30	0.197	38.2272		30	0.274	53.0112		30	0.378	72.9792		30	0.465	89.6832
30	0.219	42.4512		30	0.286	55.3152		30	0.356	68.7552		30	0.403	77.7792
30	0.173	33.6192		30	0.265	51.2832		30	0.465	89.6832		30	0.426	82.1952
31	0.3	58.0032		31	0.471	90.8352		31	0.43	82.9632		31	0.241	46.6752
31	0.267	51.6672		31	0.515	99.2832		31	0.448	86.4192		31	0.3	58.0032
31	0.29	56.0832		31	0.5	96.4032		31	0.353	68.1792		31	0.348	67.2192
32	0.385	74.3232		32	0.464	89.4912		32	0.277	53.5872		32	0.556	107.155
32	0.376	72.5952		32	0.407	78.5472		32	0.289	55.8912		32	0.501	96.5952
32	0.374	72.2112		32	0.383	73.9392		32	0.349	67.4112		32	0.464	89.4912
33	0.31	59.9232		33	0.44	84.8832		33	0.311	60.1152		33	0.386	74.5152
33	0.289	55.8912		33	0.355	68.5632		33	0.355	68.5632		33	0.444	85.6512
33	0.349	67.4112		33	0.454	87.5712		33	0.345	66.6432		33	0.453	87.3792
34	0.255	49.3632		34	0.354	68.3712		34	0.166	32.2752		34	0.232	44.9472
34	0.297	57.4272		34	0.335	64.7232		34	0.156	30.3552		34	0.185	35.9232
34	0.217	42.0672		34	0.359	69.3312		34	0.163	31.6992		34	0.166	32.2752
35	0.298	57.6192		35	0.353	68.1792		35	0.399	77.0112		35	0.442	85.2672
35	0.306	59.1552		35	0.409	78.9312		35	0.435	83.9232		35	0.453	87.3792
35	0.272	52.6272		35	0.327	63.1872		35	0.366	70.6752		35	0.354	68.3712
36	0.167	32.4672		36	0.37	71.4432		36	0.338	65.2992		36	0.491	94.6752
36	0.159	30.9312		36	0.397	76.6272		36	0.353	68.1792		36	0.421	81.2352
36	0.205	39.7632		36	0.412	79.5072		36	0.407	78.5472		36	0.423	81.6192
37	0.156	30.3552		37	0.466	89.8752		37	0.527	101.587		37	0.102	19.9872
37	0.24	46.4832		37	0.5	96.4032		37	0.587	113.107		37	0.157	30.5472
37	0.182	35.3472		37	0.489	94.2912		37	0.557	107.347		37	0.198	38.4192
38	0.179	34.7712		38	0.382	73.7472		38	0.323	62.4192		38	0.662	127.507
38	0.255	49.3632		38	0.304	58.7712		38	0.379	73.1712		38	0.663	127.699
38	0.18	34.9632		38	0.402	77.5872		38	0.363	70.0992		38	0.642	123.667
39	0.289	55.8912		39	0.334	64.5312		39	0.211	40.9152		39	0.18	34.9632
39	0.329	63.5712		39	0.351	67.7952		39	0.2	38.8032		39	0.112	21.9072
39	0.351	67.7952		39	0.346	66.8352		39	0.216	41.8752		39	0.146	28.4352
40	0.221	42.8352		40	0.493	95.0592		40	0.332	64.1472		40	0.199	38.6112
40	0.271	52.4352		40	0.437	84.3072		40	0.309	59.7312		40	0.198	38.4192
40	0.28	54.1632		40	0.457	88.1472		40	0.245	47.4432		40	0.199	38.6112
41	0.389	75.0912		41	0.453	87.3792		41	0.367	70.8672		41	0.5	96.4032
41	0.362	69.9072		41	0.425	82.0032		41	0.305	58.9632		41	0.467	90.0672
41	0.414	79.8912		41	0.475	91.6032		41	0.406	78.3552		41	0.545	105.043
42	0.272	52.6272		42	0.345	66.6432		42	0.374	72.2112		42	0.268	51.8592
42	0.378	72.9792		42	0.356	68.7552		42	0.389	75.0912		42	0.382	73.7472
42	0.308	59.5392		42	0.331	63.9552		42	0.32	61.8432		42	0.294	56.8512
43	0.314	60.6912		43	0.421	81.2352		43	0.325	62.8032		43	0.3	58.0032
43	0.355	68.5632		43	0.357	68.9472		43	0.368	71.0592		43	0.325	62.8032
43	0.359	69.3312		43	0.439	84.6912		43	0.333	64.3392		43	0.285	55.1232
44	0.4	77.2032		44	0.488	94.0992		44	0.5	96.4032		44	0.36	69.5232
44	0.421	81.2352		44	0.472	91.0272		44	0.499	96.2112		44	0.374	72.2112
44	0.387	74.7072		44	0.545	105.043		44	0.527	101.587		44	0.405	78.1632
45	0.333	64.3392		45	0.515	99.2832		45	0.284	54.9312		45	0.456	87.9552
45	0.306	59.1552		45	0.471	90.8352		45	0.31	59.9232		45	0.555	106.963
45	0.318	61.4592		45	0.501	96.5952		45	0.267	51.6672		45	0.501	96.5952
46	0.263	50.8992		46	0.291	56.2752		46	0.593	114.259		46	0.433	83.5392
46	0.278	53.7792		46	0.338	65.2992		46	0.501	96.5952		46	0.473	91.2192
46	0.306	59.1552		46	0.311	60.1152		46	0.428	82.5792		46	0.57	109.843
47	0.321	62.0352		47	0.373	72.0192		47	0.307	59.3472		47	0.193	37.4592
47	0.343	66.2592		47	0.422	81.4272		47	0.39	75.2832		47	0.24	46.4832
47	0.378	72.9792		47	0.467	90.0672		47	0.275	53.2032		47	0.258	49.9392
48	0.197	38.2272		48	0.405	78.1632		48	0.348	67.2192		48	0.107	20.9472
48	0.149	29.0112		48	0.478	92.1792		48	0.322	62.2272		48	0.195	37.8432
48	0.207	40.1472		48	0.355	68.5632		48	0.292	56.4672		48	0.156	30.3552
49	0.4	77.2032		49	0.454	87.5712		49	0.629	121.171		49	0.32	61.8432
49	0.379	73.1712		49	0.489	94.2912		49	0.607	116.947		49	0.283	54.7392
49	0.375	72.4032		49	0.471	90.8352		49	0.632	121.747		49	0.297	57.4272
50	0.403	77.7792		50	0.46	88.7232		50	0.458	88.3392		50	0.562	108.307
50	0.324	62.6112		50	0.482	92.9472		50	0.398	76.8192		50	0.47	90.6432
50	0.44	84.8832		50	0.444	85.6512		50	0.368	71.0592		50	0.533	102.739
51	0.222	43.0272		51	0.501	96.5952		51	0.525	101.203		51	0.36	69.5232
51	0.255	49.3632		51	0.489	94.2912		51	0.505	97.3632		51	0.347	67.0272
51	0.246	47.6352		51	0.5	96.4032		51	0.576	110.995		51	0.254	49.1712
52	0.392	75.6672		52	0.487	93.9072		52	0.59	113.683		52	0.618	119.059
52	0.345	66.6432		52	0.455	87.7632		52	0.535	103.123		52	0.506	97.5552
52	0.379	73.1712		52	0.493	95.0592		52	0.561	108.115		52	0.545	105.043
53	0.349	67.4112		53	0.498	96.0192		53	0.627	120.787		53	0.256	49.5552
53	0.433	83.5392		53	0.462	89.1072		53	0.636	122.515		53	0.315	60.8832
53	0.322	62.2272		53	0.306	59.1552		53	0.647	124.627		53	0.321	62.0352
54	0.438	84.4992		54	0.5	96.4032		54	0.48	92.5632		54	0.689	132.691
54	0.471	90.8352		54	0.482	92.9472		54	0.499	96.2112		54	0.742	142.867
54	0.417	80.4672		54	0.524	101.011		54	0.45	86.8032		54	0.624	120.211
55	0.315	60.8832		55	0.508	97.9392		55	0.678	130.579		55	0.35	67.6032
55	0.356	68.7552		55	0.517	99.6672		55	0.623	120.019		55	0.403	77.7792
55	0.302	58.3872		55	0.488	94.0992		55	0.704	135.571		55	0.292	56.4672
56	0.306	59.1552		56	0.427	82.3872		56	0.459	88.5312		56	0.404	77.9712
56	0.3	58.0032		56	0.459	88.5312		56	0.491	94.6752		56	0.486	93.7152
56	0.26	50.3232		56	0.442	85.2672		56	0.554	106.771		56	0.491	94.6752
57	0.3	58.0032		57	0.421	81.2352		57	0.475	91.6032		57	0.48	92.5632
57	0.322	62.2272		57	0.439	84.6912		57	0.5	96.4032		57	0.455	87.7632
57	0.272	52.6272		57	0.44	84.8832		57	0.45	86.8032		57	0.498	96.0192
58	0.389	75.0912		58	0.442	85.2672		58	0.378	72.9792		58	0.422	81.4272
58	0.324	62.6112		58	0.463	89.2992		58	0.406	78.3552		58	0.322	62.2272
58	0.384	74.1312		58	0.4	77.2032		58	0.395	76.2432		58	0.35	67.6032
59	0.359	69.3312		59	0.413	79.6992		59	0.573	110.419		59	0.271	52.4352
59	0.393	75.8592		59	0.516	99.4752		59	0.574	110.611		59	0.301	58.1952
59	0.378	72.9792		59	0.405	78.1632		59	0.513	98.8992		59	0.291	56.2752
60	0.37	71.4432		60	0.429	82.7712		60	0.532	102.547		60	0.616	118.675
60	0.379	73.1712		60	0.379	73.1712		60	0.565	108.883		60	0.611	117.715
60	0.43	82.9632		60	0.473	91.2192		60	0.48	92.5632		60	0.642	123.667
61	0.211	40.9152		61	0.415	80.0832		61	0.272	52.6272		61	0.5	96.4032
61	0.178	34.5792		61	0.375	72.4032		61	0.339	65.4912		61	0.43	82.9632
61	0.245	47.4432		61	0.321	62.0352		61	0.287	55.5072		61	0.464	89.4912
62	0.18	34.9632		62	0.587	113.107		62	0.3	58.0032		62	0.384	74.1312
62	0.204	39.5712		62	0.566	109.075		62	0.251	48.5952		62	0.367	70.8672
62	0.226	43.7952		62	0.443	85.4592		62	0.279	53.9712		62	0.319	61.6512
63	0.352	67.9872		63	0.54	104.083		63	0.526	101.395		63	0.664	127.891
63	0.297	57.4272		63	0.512	98.7072		63	0.479	92.3712		63	0.587	113.107
63	0.344	66.4512		63	0.555	106.963		63	0.494	95.2512		63	0.62	119.443

## Sheet: CAT
Variety	A1	A2	A1-A2	CAT (µ mol/min/g FrW)-CK		Variety	A1	A2	A1-A2	CAT (µ mol/min/g FW)-T1		Variety	A1	A2	A1-A2	CAT (µ mol/min/g FrW)-T2		Variety	A1	A2	A1-A2	CAT (µ mol/min/g FrW)-TR
1	0.29	0.722	0.432	19.1661		1	0.321	0.517	0.196	8.66415		1	0.32	0.947	0.627	27.8437		1	0.19	0.35	0.16	7.06215
1	0.17	0.657	0.487	21.6136		1	0.351	0.527	0.176	7.77415		1	0.214	0.842	0.628	27.8881		1	0.17	0.355	0.185	8.17465
1	0.131	0.572	0.441	19.5666		1	0.4	0.592	0.192	8.48615		1	0.42	0.987	0.567	25.1736		1	0.225	0.385	0.16	7.06215
2	0.751	0.903	0.152	6.70615		2	0.263	0.589	0.326	14.4491		2	0.359	0.989	0.63	27.9772		2	0.315	0.75	0.435	19.2996
2	0.561	0.747	0.186	8.21915		2	0.328	0.66	0.332	14.7162		2	0.291	0.991	0.7	31.0922		2	0.33	0.755	0.425	18.8546
2	0.551	0.687	0.136	5.99415		2	0.28	0.668	0.388	17.2081		2	0.265	0.837	0.572	25.3961		2	0.29	0.705	0.415	18.4096
3	0.231	0.837	0.606	26.9092		3	0.321	0.827	0.506	22.4592		3	0.252	0.53	0.278	12.3132		3	0.441	0.863	0.422	18.7212
3	0.131	0.847	0.716	31.8041		3	0.335	0.863	0.528	23.4382		3	0.214	0.61	0.396	17.5642		3	0.271	0.767	0.496	22.0142
3	0.251	0.913	0.662	29.4012		3	0.3	0.883	0.583	25.8856		3	0.262	0.625	0.363	16.0956		3	0.291	0.757	0.466	20.6791
4	0.511	0.842	0.331	14.6716		4	0.311	0.617	0.306	13.5592		4	0.171	0.538	0.367	16.2736		4	0.511	0.637	0.126	5.54915
4	0.501	0.782	0.281	12.4466		4	0.281	0.537	0.256	11.3341		4	0.285	0.618	0.333	14.7607		4	0.541	0.697	0.156	6.88415
4	0.441	0.787	0.346	15.3392		4	0.331	0.552	0.221	9.77665		4	0.259	0.64	0.381	16.8967		4	0.48	0.587	0.107	4.70365
5	0.402	0.891	0.489	21.7026		5	0.692	0.858	0.166	7.32915		5	0.101	0.803	0.702	31.1811		5	0.265	0.445	0.18	7.95215
5	0.458	0.921	0.463	20.5456		5	0.651	0.847	0.196	8.66415		5	0.201	0.823	0.622	27.6212		5	0.255	0.415	0.16	7.06215
5	0.478	0.96	0.482	21.3911		5	0.5	0.832	0.332	14.7162		5	0.16	0.838	0.678	30.1132		5	0.235	0.43	0.195	8.61965
6	0.671	0.782	0.111	4.88165		6	0.356	0.682	0.326	14.4491		6	0.171	0.682	0.511	22.6817		6	0.36	0.815	0.455	20.1897
6	0.571	0.7	0.129	5.68265		6	0.108	0.408	0.3	13.2921		6	0.193	0.689	0.496	22.0142		6	0.325	0.82	0.495	21.9697
6	0.591	0.689	0.098	4.30315		6	0.308	0.635	0.327	14.4937		6	0.142	0.721	0.579	25.7077		6	0.225	0.775	0.55	24.4171
7	0.15	0.807	0.657	29.1787		7	0.311	0.747	0.436	19.3441		7	0.209	0.497	0.288	12.7582		7	0.31	0.707	0.397	17.6087
7	0.151	0.792	0.641	28.4667		7	0.301	0.802	0.501	22.2367		7	0.227	0.553	0.326	14.4491		7	0.361	0.752	0.391	17.3417
7	0.19	0.802	0.612	27.1761		7	0.341	0.727	0.386	17.1192		7	0.152	0.452	0.3	13.2921		7	0.32	0.762	0.442	19.6111
8	0.271	0.822	0.551	24.4616		8	0.301	0.722	0.421	18.6766		8	0.117	0.901	0.784	34.8302		8	0.29	0.74	0.45	19.9672
8	0.231	0.752	0.521	23.1267		8	0.441	0.792	0.351	15.5617		8	0.167	0.891	0.724	32.1602		8	0.27	0.775	0.505	22.4147
8	0.201	0.687	0.486	21.5692		8	0.361	0.732	0.371	16.4517		8	0.171	0.9	0.729	32.3826		8	0.265	0.7	0.435	19.2996
9	0.141	0.622	0.481	21.3467		9	0.501	0.832	0.331	14.6716		9	0.28	0.894	0.614	27.2651		9	0.29	0.805	0.515	22.8596
9	0.171	0.627	0.456	20.2341		9	0.671	0.983	0.312	13.8262		9	0.262	0.863	0.601	26.6867		9	0.33	0.825	0.495	21.9697
9	0.181	0.647	0.466	20.6791		9	0.661	0.863	0.202	8.93115		9	0.163	0.705	0.542	24.0612		9	0.305	0.78	0.475	21.0797
10	0.332	0.831	0.499	22.1476		10	0.221	0.903	0.682	30.2911		10	0.136	0.499	0.363	16.0956		10	0.245	0.75	0.505	22.4147
10	0.287	0.801	0.514	22.8151		10	0.161	0.913	0.752	33.4061		10	0.269	0.634	0.365	16.1847		10	0.145	0.665	0.52	23.0821
10	0.202	0.7	0.498	22.1031		10	0.171	0.974	0.803	35.6756		10	0.175	0.529	0.354	15.6951		10	0.16	0.745	0.585	25.9747
11	0.232	0.761	0.529	23.4826		11	0.301	0.822	0.521	23.1267		11	0.231	0.732	0.501	22.2367		11	0.385	0.855	0.47	20.8572
11	0.307	0.841	0.534	23.7051		11	0.281	0.757	0.476	21.1242		11	0.291	0.752	0.461	20.4566		11	0.155	0.615	0.46	20.4122
11	0.28	0.75	0.47	20.8572		11	0.291	0.787	0.496	22.0142		11	0.191	0.692	0.501	22.2367		11	0.36	0.84	0.48	21.3022
12	0.291	0.521	0.23	10.1771		12	0.13	0.652	0.522	23.1712		12	0.21	0.922	0.712	31.6261		12	0.185	0.62	0.435	19.2996
12	0.311	0.591	0.28	12.4022		12	0.211	0.667	0.456	20.2341		12	0.17	0.902	0.732	32.5162		12	0.385	0.84	0.455	20.1897
12	0.281	0.571	0.29	12.8471		12	0.311	0.767	0.456	20.2341		12	0.19	0.947	0.757	33.6287		12	0.33	0.75	0.42	18.6321
13	0.141	0.632	0.491	21.7917		13	0.271	0.427	0.156	6.88415		13	0.33	0.873	0.543	24.1057		13	0.125	0.205	0.08	3.50215
13	0.121	0.592	0.471	20.9017		13	0.331	0.472	0.141	6.21665		13	0.37	0.942	0.572	25.3961		13	0.26	0.345	0.085	3.72465
13	0.281	0.672	0.391	17.3417		13	0.351	0.527	0.176	7.77415		13	0.46	0.983	0.523	23.2157		13	0.25	0.325	0.075	3.27965
14	0.357	0.772	0.415	18.4096		14	0.201	0.742	0.541	24.0166		14	0.272	0.669	0.397	17.6087		14	0.185	0.59	0.405	17.9646
14	0.347	0.772	0.425	18.8546		14	0.191	0.727	0.536	23.7941		14	0.358	0.669	0.311	13.7817		14	0.145	0.61	0.465	20.6347
14	0.362	0.802	0.44	19.5221		14	0.121	0.677	0.556	24.6841		14	0.3	0.642	0.342	15.1611		14	0.205	0.65	0.445	19.7447
15	0.14	0.742	0.602	26.7311		15	0.261	0.878	0.617	27.3986		15	0.215	0.457	0.242	10.7111		15	0.29	0.625	0.335	14.8497
15	0.21	0.837	0.627	27.8437		15	0.251	0.853	0.602	26.7311		15	0.224	0.446	0.222	9.82115		15	0.415	0.745	0.33	14.6272
15	0.111	0.697	0.586	26.0191		15	0.311	0.918	0.607	26.9536		15	0.229	0.454	0.225	9.95465		15	0.36	0.765	0.405	17.9646
16	0.311	0.973	0.662	29.4012		16	0.161	0.788	0.627	27.8437		16	0.551	0.936	0.385	17.0746		16	0.591	0.752	0.161	7.10665
16	0.231	0.983	0.752	33.4061		16	0.251	0.888	0.637	28.2887		16	0.209	0.672	0.463	20.5456		16	0.43	0.622	0.192	8.48615
16	0.201	0.858	0.657	29.1787		16	0.331	0.838	0.507	22.5037		16	0.221	0.647	0.426	18.8991		16	0.41	0.642	0.232	10.2661
17	0.281	0.832	0.551	24.4616		17	0.341	0.722	0.381	16.8967		17	0.315	0.874	0.559	24.8177		17	0.55	0.68	0.13	5.72715
17	0.151	0.732	0.581	25.7966		17	0.321	0.752	0.431	19.1216		17	0.406	0.988	0.582	25.8411		17	0.505	0.648	0.143	6.30565
17	0.361	0.898	0.537	23.8387		17	0.241	0.712	0.471	20.9017		17	0.205	0.658	0.453	20.1007		17	0.535	0.66	0.125	5.50465
18	0.141	0.632	0.491	21.7917		18	0.141	0.652	0.511	22.6817		18	0.114	0.903	0.789	35.0526		18	0.405	0.52	0.115	5.05965
18	0.17	0.697	0.527	23.3937		18	0.17	0.697	0.527	23.3937		18	0.12	0.998	0.878	39.0132		18	0.335	0.425	0.09	3.94715
18	0.131	0.682	0.551	24.4616		18	0.131	0.662	0.531	23.5717		18	0.101	0.973	0.872	38.7462		18	0.475	0.585	0.11	4.83715
19	0.22	0.927	0.707	31.4036		19	0.481	0.827	0.346	15.3392		19	0.168	0.691	0.523	23.2157		19	0.46	0.73	0.27	11.9572
19	0.16	0.887	0.727	32.2936		19	0.381	0.767	0.386	17.1192		19	0.144	0.562	0.418	18.5432		19	0.385	0.675	0.29	12.8471
19	0.351	0.987	0.636	28.2442		19	0.301	0.727	0.426	18.8991		19	0.148	0.658	0.51	22.6371		19	0.385	0.64	0.255	11.2896
20	0.271	0.888	0.617	27.3986		20	0.521	0.697	0.176	7.77415		20	0.1	0.723	0.623	27.6656		20	0.205	0.57	0.365	16.1847
20	0.14	0.782	0.642	28.5112		20	0.361	0.627	0.266	11.7791		20	0.229	0.879	0.65	28.8671		20	0.24	0.605	0.365	16.1847
20	0.101	0.702	0.601	26.6867		20	0.421	0.697	0.276	12.2241		20	0.103	0.709	0.606	26.9092		20	0.175	0.585	0.41	18.1871
21	0.701	0.817	0.116	5.10415		21	0.42	0.911	0.491	21.7917		21	0.209	0.736	0.527	23.3937		21	0.22	0.715	0.495	21.9697
21	0.551	0.712	0.161	7.10665		21	0.195	0.599	0.404	17.9201		21	0.218	0.816	0.598	26.5531		21	0.29	0.8	0.51	22.6371
21	0.511	0.707	0.196	8.66415		21	0.144	0.559	0.415	18.4096		21	0.204	0.747	0.543	24.1057		21	0.12	0.59	0.47	20.8572
22	0.321	0.747	0.426	18.8991		22	0.411	0.647	0.236	10.4442		22	0.226	0.811	0.585	25.9747		22	0.22	0.805	0.585	25.9747
22	0.371	0.752	0.381	16.8967		22	0.331	0.702	0.371	16.4517		22	0.172	0.829	0.657	29.1787		22	0.2	0.75	0.55	24.4171
22	0.261	0.687	0.426	18.8991		22	0.481	0.727	0.246	10.8892		22	0.129	0.756	0.627	27.8437		22	0.27	0.86	0.59	26.1972
23	0.481	0.662	0.181	7.99665		23	0.271	0.772	0.501	22.2367		23	0.396	0.766	0.37	16.4072		23	0.23	0.69	0.46	20.4122
23	0.546	0.712	0.166	7.32915		23	0.111	0.692	0.581	25.7966		23	0.222	0.658	0.436	19.3441		23	0.25	0.735	0.485	21.5247
23	0.471	0.657	0.186	8.21915		23	0.141	0.697	0.556	24.6841		23	0.179	0.576	0.397	17.6087		23	0.26	0.74	0.48	21.3022
24	0.511	0.863	0.352	15.6061		24	0.291	0.737	0.446	19.7891		24	0.159	0.734	0.575	25.5297		24	0.155	0.61	0.455	20.1897
24	0.491	0.802	0.311	13.7817		24	0.281	0.712	0.431	19.1216		24	0.144	0.671	0.527	23.3937		24	0.185	0.6	0.415	18.4096
24	0.391	0.752	0.361	16.0067		24	0.251	0.762	0.511	22.6817		24	0.164	0.748	0.584	25.9302		24	0.22	0.66	0.44	19.5221
25	0.301	0.483	0.182	8.04115		25	0.317	0.7	0.383	16.9856		25	0.439	0.577	0.138	6.08315		25	0.521	0.622	0.101	4.43665
25	0.251	0.493	0.242	10.7111		25	0.361	0.712	0.351	15.5617		25	0.237	0.421	0.184	8.13015		25	0.501	0.557	0.056	2.43415
25	0.311	0.513	0.202	8.93115		25	0.591	0.888	0.297	13.1586		25	0.376	0.593	0.217	9.59865		25	0.48	0.582	0.102	4.48115
26	0.241	0.842	0.601	26.6867		26	0.251	0.528	0.277	12.2686		26	0.337	0.552	0.215	9.50965		26	0.45	0.707	0.257	11.3787
26	0.221	0.782	0.561	24.9066		26	0.284	0.593	0.309	13.6927		26	0.228	0.584	0.356	15.7842		26	0.4	0.682	0.282	12.4911
26	0.151	0.712	0.561	24.9066		26	0.423	0.608	0.185	8.17465		26	0.271	0.527	0.256	11.3341		26	0.41	0.672	0.262	11.6012
27	0.241	0.817	0.576	25.5741		27	0.161	0.703	0.542	24.0612		27	0.202	0.429	0.227	10.0436		27	0.44	0.657	0.217	9.59865
27	0.361	0.837	0.476	21.1242		27	0.241	0.723	0.482	21.3911		27	0.223	0.558	0.335	14.8497		27	0.671	0.873	0.202	8.93115
27	0.431	0.983	0.552	24.5062		27	0.291	0.688	0.397	17.6087		27	0.238	0.539	0.301	13.3367		27	0.601	0.807	0.206	9.10915
28	0.241	0.802	0.561	24.9066		28	0.371	0.747	0.376	16.6742		28	0.131	0.702	0.571	25.3516		28	0.235	0.4	0.165	7.28465
28	0.281	0.802	0.521	23.1267		28	0.231	0.637	0.406	18.0092		28	0.15	0.637	0.487	21.6136		28	0.25	0.375	0.125	5.50465
28	0.171	0.712	0.541	24.0166		28	0.271	0.667	0.396	17.5642		28	0.261	0.787	0.526	23.3492		28	0.215	0.31	0.095	4.16965
29	0.374	0.767	0.393	17.4306		29	0.151	0.617	0.466	20.6791		29	0.341	0.787	0.446	19.7891		29	0.23	0.43	0.2	8.84215
29	0.161	0.662	0.501	22.2367		29	0.201	0.752	0.551	24.4616		29	0.35	0.858	0.508	22.5481		29	0.3	0.505	0.205	9.06465
29	0.291	0.792	0.501	22.2367		29	0.271	0.742	0.471	20.9017		29	0.211	0.687	0.476	21.1242		29	0.25	0.425	0.175	7.72965
30	0.241	0.732	0.491	21.7917		30	0.151	0.742	0.591	26.2416		30	0.337	0.684	0.347	15.3836		30	0.181	0.677	0.496	22.0142
30	0.311	0.827	0.516	22.9042		30	0.38	0.982	0.602	26.7311		30	0.275	0.648	0.373	16.5406		30	0.121	0.642	0.521	23.1267
30	0.261	0.792	0.531	23.5717		30	0.141	0.667	0.526	23.3492		30	0.151	0.574	0.423	18.7657		30	0.201	0.702	0.501	22.2367
31	0.322	0.797	0.475	21.0797		31	0.261	0.732	0.471	20.9017		31	0.221	0.797	0.576	25.5741		31	0.245	0.48	0.235	10.3996
31	0.281	0.812	0.531	23.5717		31	0.311	0.702	0.391	17.3417		31	0.221	0.853	0.632	28.0662		31	0.27	0.48	0.21	9.28715
31	0.221	0.727	0.506	22.4592		31	0.131	0.692	0.561	24.9066		31	0.211	0.712	0.501	22.2367		31	0.17	0.395	0.225	9.95465
32	0.311	0.832	0.521	23.1267		32	0.311	0.832	0.521	23.1267		32	0.211	0.783	0.572	25.3961		32	0.31	0.83	0.52	23.0821
32	0.351	0.903	0.552	24.5062		32	0.351	0.953	0.602	26.7311		32	0.111	0.692	0.581	25.7966		32	0.21	0.68	0.47	20.8572
32	0.281	0.847	0.566	25.1291		32	0.281	0.807	0.526	23.3492		32	0.191	0.802	0.611	27.1317		32	0.185	0.715	0.53	23.5271
33	0.321	0.582	0.261	11.5566		33	0.381	0.797	0.416	18.4541		33	0.179	0.539	0.36	15.9621		33	0.19	0.665	0.475	21.0797
33	0.391	0.657	0.266	11.7791		33	0.421	0.817	0.396	17.5642		33	0.181	0.604	0.423	18.7657		33	0.16	0.645	0.485	21.5247
33	0.531	0.758	0.227	10.0436		33	0.341	0.787	0.446	19.7891		33	0.193	0.54	0.347	15.3836		33	0.145	0.625	0.48	21.3022
34	0.601	0.893	0.292	12.9361		34	0.47	0.898	0.428	18.9882		34	0.06	0.682	0.622	27.6212		34	0.27	0.565	0.295	13.0696
34	0.489	0.802	0.313	13.8706		34	0.461	0.893	0.432	19.1661		34	0.191	0.722	0.531	23.5717		34	0.28	0.59	0.31	13.7371
34	0.467	0.822	0.355	15.7396		34	0.261	0.752	0.491	21.7917		34	0.201	0.713	0.512	22.7262		34	0.25	0.535	0.285	12.6247
35	0.711	0.842	0.131	5.77165		35	0.331	0.757	0.426	18.8991		35	0.16	0.902	0.742	32.9612		35	0.1	0.545	0.445	19.7447
35	0.651	0.742	0.091	3.99165		35	0.391	0.742	0.351	15.5617		35	0.1	0.777	0.677	30.0687		35	0.125	0.635	0.51	22.6371
35	0.611	0.832	0.221	9.77665		35	0.321	0.732	0.411	18.2316		35	0.181	0.852	0.671	29.8016		35	0.11	0.57	0.46	20.4122
36	0.341	0.873	0.532	23.6162		36	0.341	0.727	0.386	17.1192		36	0.219	0.494	0.275	12.1797		36	0.601	0.692	0.091	3.99165
36	0.281	0.787	0.506	22.4592		36	0.231	0.687	0.456	20.2341		36	0.329	0.699	0.37	16.4072		36	0.571	0.662	0.091	3.99165
36	0.351	0.903	0.552	24.5062		36	0.321	0.757	0.436	19.3441		36	0.335	0.725	0.39	17.2971		36	0.49	0.602	0.112	4.92615
37	0.25	0.847	0.597	26.5086		37	0.111	0.682	0.571	25.3516		37	0.175	0.533	0.358	15.8732		37	0.691	0.853	0.162	7.15115
37	0.201	0.812	0.611	27.1317		37	0.374	0.928	0.554	24.5952		37	0.185	0.584	0.399	17.6976		37	0.511	0.717	0.206	9.10915
37	0.191	0.772	0.581	25.7966		37	0.2	0.727	0.527	23.3937		37	0.392	0.641	0.249	11.0227		37	0.541	0.682	0.141	6.21665
38	0.231	0.767	0.536	23.7941		38	0.201	0.553	0.352	15.6061		38	0.278	0.608	0.33	14.6272		38	0.701	0.862	0.161	7.10665
38	0.271	0.898	0.627	27.8437		38	0.211	0.693	0.482	21.3911		38	0.291	0.558	0.267	11.8237		38	0.46	0.637	0.177	7.81865
38	0.18	0.752	0.572	25.3961		38	0.231	0.578	0.347	15.3836		38	0.256	0.568	0.312	13.8262		38	0.48	0.617	0.137	6.03865
39	0.691	0.817	0.126	5.54915		39	0.182	0.452	0.27	11.9572		39	0.286	0.793	0.507	22.5037		39	0.375	0.815	0.44	19.5221
39	0.671	0.782	0.111	4.88165		39	0.21	0.44	0.23	10.1771		39	0.362	0.882	0.52	23.0821		39	0.355	0.79	0.435	19.2996
39	0.587	0.702	0.115	5.05965		39	0.456	0.602	0.146	6.43915		39	0.285	0.724	0.439	19.4777		39	0.285	0.7	0.415	18.4096
40	0.541	0.812	0.271	12.0016		40	0.191	0.417	0.226	9.99915		40	0.275	0.72	0.445	19.7447		40	0.461	0.627	0.166	7.32915
40	0.601	0.893	0.292	12.9361		40	0.411	0.702	0.291	12.8917		40	0.15	0.585	0.435	19.2996		40	0.491	0.687	0.196	8.66415
40	0.361	0.617	0.256	11.3341		40	0.121	0.392	0.271	12.0016		40	0.297	0.685	0.388	17.2081		40	0.601	0.747	0.146	6.43915
41	0.511	0.923	0.412	18.2762		41	0.171	0.582	0.411	18.2316		41	0.324	0.691	0.367	16.2736		41	0.335	0.82	0.485	21.5247
41	0.361	0.847	0.486	21.5692		41	0.431	0.772	0.341	15.1166		41	0.222	0.545	0.323	14.3156		41	0.22	0.73	0.51	22.6371
41	0.211	0.702	0.491	21.7917		41	0.491	0.767	0.276	12.2241		41	0.228	0.543	0.315	13.9596		41	0.23	0.715	0.485	21.5247
42	0.251	0.533	0.282	12.4911		42	0.291	0.767	0.476	21.1242		42	0.314	0.555	0.241	10.6667		42	0.581	0.737	0.156	6.88415
42	0.251	0.543	0.292	12.9361		42	0.321	0.822	0.501	22.2367		42	0.317	0.516	0.199	8.79765		42	0.681	0.812	0.131	5.77165
42	0.181	0.493	0.312	13.8262		42	0.191	0.702	0.511	22.6817		42	0.288	0.567	0.279	12.3576		42	0.741	0.847	0.106	4.65915
43	0.601	0.802	0.201	8.88665		43	0.28	0.638	0.358	15.8732		43	0.173	0.841	0.668	29.6682		43	0.22	0.655	0.435	19.2996
43	0.701	0.837	0.136	5.99415		43	0.27	0.654	0.384	17.0301		43	0.156	0.803	0.647	28.7337		43	0.295	0.71	0.415	18.4096
43	0.591	0.727	0.136	5.99415		43	0.255	0.618	0.363	16.0956		43	0.1	0.657	0.557	24.7286		43	0.28	0.665	0.385	17.0746
44	0.201	0.762	0.561	24.9066		44	0.351	0.732	0.381	16.8967		44	0.138	0.729	0.591	26.2416		44	0.255	0.65	0.395	17.5196
44	0.171	0.697	0.526	23.3492		44	0.441	0.792	0.351	15.5617		44	0.143	0.894	0.751	33.3616		44	0.275	0.675	0.4	17.7421
44	0.481	0.983	0.502	22.2812		44	0.401	0.812	0.411	18.2316		44	0.179	0.823	0.644	28.6001		44	0.22	0.66	0.44	19.5221
45	0.481	0.687	0.206	9.10915		45	0.199	0.587	0.388	17.2081		45	0.12	0.761	0.641	28.4667		45	0.245	0.66	0.415	18.4096
45	0.471	0.712	0.241	10.6667		45	0.248	0.588	0.34	15.0722		45	0.126	0.761	0.635	28.1996		45	0.24	0.68	0.44	19.5221
45	0.491	0.742	0.251	11.1116		45	0.141	0.552	0.411	18.2316		45	0.117	0.684	0.567	25.1736		45	0.255	0.645	0.39	17.2971
46	0.15	0.702	0.552	24.5062		46	0.15	0.702	0.552	24.5062		46	0.221	0.898	0.677	30.0687		46	0.17	0.375	0.205	9.06465
46	0.29	0.752	0.462	20.5011		46	0.29	0.792	0.502	22.2812		46	0.331	0.933	0.602	26.7311		46	0.33	0.54	0.21	9.28715
46	0.27	0.877	0.607	26.9536		46	0.27	0.837	0.567	25.1736		46	0.361	0.888	0.527	23.3937		46	0.27	0.43	0.16	7.06215
47	0.3	0.602	0.302	13.3811		47	0.272	0.681	0.409	18.1426		47	0.127	0.556	0.429	19.0327		47	0.115	0.585	0.47	20.8572
47	0.291	0.617	0.326	14.4491		47	0.292	0.712	0.42	18.6321		47	0.315	0.797	0.482	21.3911		47	0.17	0.685	0.515	22.8596
47	0.261	0.622	0.361	16.0067		47	0.302	0.691	0.389	17.2526		47	0.124	0.507	0.383	16.9856		47	0.125	0.59	0.465	20.6347
48	0.351	0.808	0.457	20.2786		48	0.271	0.802	0.531	23.5717		48	0.121	0.707	0.586	26.0191		48	0.571	0.672	0.101	4.43665
48	0.261	0.747	0.486	21.5692		48	0.221	0.762	0.541	24.0166		48	0.151	0.662	0.511	22.6817		48	0.651	0.762	0.111	4.88165
48	0.307	0.79	0.483	21.4356		48	0.231	0.792	0.561	24.9066		48	0.18	0.702	0.522	23.1712		48	0.59	0.667	0.077	3.36865
49	0.381	0.853	0.472	20.9461		49	0.531	0.848	0.317	14.0487		49	0.161	0.692	0.531	23.5717		49	0.205	0.37	0.165	7.28465
49	0.271	0.772	0.501	22.2367		49	0.601	0.822	0.221	9.77665		49	0.101	0.692	0.591	26.2416		49	0.21	0.37	0.16	7.06215
49	0.231	0.767	0.536	23.7941		49	0.361	0.707	0.346	15.3392		49	0.461	0.777	0.316	14.0041		49	0.18	0.39	0.21	9.28715
50	0.701	0.727	0.026	1.09915		50	0.448	0.584	0.136	5.99415		50	0.235	0.719	0.484	21.4801		50	0.24	0.635	0.395	17.5196
50	0.721	0.767	0.046	1.98915		50	0.332	0.462	0.13	5.72715		50	0.181	0.593	0.412	18.2762		50	0.31	0.79	0.48	21.3022
50	0.561	0.697	0.136	5.99415		50	0.391	0.516	0.125	5.50465		50	0.176	0.619	0.443	19.6557		50	0.25	0.695	0.445	19.7447
51	0.271	0.767	0.496	22.0142		51	0.651	0.828	0.177	7.81865		51	0.18	0.687	0.507	22.5037		51	0.315	0.605	0.29	12.8471
51	0.431	0.792	0.361	16.0067		51	0.681	0.827	0.146	6.43915		51	0.12	0.682	0.562	24.9511		51	0.3	0.59	0.29	12.8471
51	0.321	0.762	0.441	19.5666		51	0.621	0.797	0.176	7.77415		51	0.111	0.667	0.556	24.6841		51	0.245	0.525	0.28	12.4022
52	0.13	0.722	0.592	26.2861		52	0.621	0.802	0.181	7.99665		52	0.531	0.953	0.422	18.7212		52	0.22	0.34	0.12	5.28215
52	0.2	0.898	0.698	31.0032		52	0.461	0.627	0.166	7.32915		52	0.511	0.953	0.442	19.6111		52	0.095	0.165	0.07	3.05715
52	0.16	0.837	0.677	30.0687		52	0.611	0.762	0.151	6.66165		52	0.531	0.978	0.447	19.8336		52	0.175	0.275	0.1	4.39215
53	0.681	0.863	0.182	8.04115		53	0.241	0.574	0.333	14.7607		53	0.307	0.785	0.478	21.2131		53	0.6	0.78	0.18	7.95215
53	0.771	0.927	0.156	6.88415		53	0.137	0.575	0.438	19.4332		53	0.378	0.951	0.573	25.4407		53	0.525	0.74	0.215	9.50965
53	0.541	0.707	0.166	7.32915		53	0.109	0.488	0.379	16.8076		53	0.297	0.942	0.645	28.6446		53	0.565	0.725	0.16	7.06215
54	0.19	0.772	0.582	25.8411		54	0.321	0.858	0.537	23.8387		54	0.221	0.902	0.681	30.2466		54	0.225	0.67	0.445	19.7447
54	0.16	0.762	0.602	26.7311		54	0.251	0.873	0.622	27.6212		54	0.16	0.832	0.672	29.8462		54	0.225	0.685	0.46	20.4122
54	0.16	0.802	0.642	28.5112		54	0.291	0.908	0.617	27.3986		54	0.231	0.872	0.641	28.4667		54	0.24	0.665	0.425	18.8546
55	0.291	0.883	0.592	26.2861		55	0.44	0.571	0.131	5.77165		55	0.246	0.473	0.227	10.0436		55	0.17	0.605	0.435	19.2996
55	0.181	0.782	0.601	26.6867		55	0.531	0.676	0.145	6.39465		55	0.259	0.797	0.538	23.8832		55	0.165	0.62	0.455	20.1897
55	0.301	0.938	0.637	28.2887		55	0.641	0.767	0.126	5.54915		55	0.269	0.5	0.231	10.2217		55	0.18	0.63	0.45	19.9672
56	0.411	0.757	0.346	15.3392		56	0.191	0.642	0.451	20.0116		56	0.2	0.652	0.452	20.0561		56	0.235	0.385	0.15	6.61715
56	0.371	0.727	0.356	15.7842		56	0.281	0.732	0.451	20.0116		56	0.251	0.692	0.441	19.5666		56	0.19	0.39	0.2	8.84215
56	0.391	0.697	0.306	13.5592		56	0.321	0.727	0.406	18.0092		56	0.181	0.797	0.616	27.3542		56	0.16	0.32	0.16	7.06215
57	0.301	0.797	0.496	22.0142		57	0.207	0.852	0.645	28.6446		57	0.181	0.703	0.522	23.1712		57	0.335	0.77	0.435	19.2996
57	0.401	0.853	0.452	20.0561		57	0.222	0.812	0.59	26.1972		57	0.151	0.673	0.522	23.1712		57	0.3	0.725	0.425	18.8546
57	0.421	0.817	0.396	17.5642		57	0.237	0.862	0.625	27.7547		57	0.151	0.703	0.552	24.5062		57	0.325	0.745	0.42	18.6321
58	0.2	0.651	0.451	20.0116		58	0.181	0.832	0.651	28.9117		58	0.151	0.638	0.487	21.6136		58	0.345	0.675	0.33	14.6272
58	0.151	0.6	0.449	19.9227		58	0.121	0.847	0.726	32.2492		58	0.221	0.643	0.422	18.7212		58	0.285	0.635	0.35	15.5172
58	0.161	0.591	0.43	19.0771		58	0.171	0.817	0.646	28.6892		58	0.331	0.693	0.362	16.0511		58	0.415	0.77	0.355	15.7396
59	0.561	0.923	0.362	16.0511		59	0.201	0.677	0.476	21.1242		59	0.195	0.634	0.439	19.4777		59	0.43	0.632	0.202	8.93115
59	0.451	0.953	0.502	22.2812		59	0.19	0.682	0.492	21.8361		59	0.296	0.605	0.309	13.6927		59	0.571	0.742	0.171	7.55165
59	0.461	0.978	0.517	22.9487		59	0.241	0.797	0.556	24.6841		59	0.168	0.543	0.375	16.6297		59	0.501	0.617	0.116	5.10415
60	0.231	0.802	0.571	25.3516		60	0.371	0.707	0.336	14.8941		60	0.342	0.729	0.387	17.1637		60	0.305	0.645	0.34	15.0722
60	0.321	0.877	0.556	24.6841		60	0.371	0.747	0.376	16.6742		60	0.341	0.683	0.342	15.1611		60	0.255	0.615	0.36	15.9621
60	0.211	0.762	0.551	24.4616		60	0.301	0.712	0.411	18.2316		60	0.161	0.507	0.346	15.3392		60	0.515	0.8	0.285	12.6247
61	0.251	0.462	0.211	9.33165		61	0.1	0.517	0.417	18.4987		61	0.23	0.872	0.642	28.5112		61	0.365	0.602	0.237	10.4886
61	0.231	0.422	0.191	8.44165		61	0.161	0.587	0.426	18.8991		61	0.151	0.792	0.641	28.4667		61	0.21	0.5	0.29	12.8471
61	0.161	0.362	0.201	8.88665		61	0.121	0.6	0.479	21.2577		61	0.221	0.832	0.611	27.1317		61	0.28	0.575	0.295	13.0696
62	0.201	0.608	0.407	18.0537		62	0.11	0.682	0.572	25.3961		62	0.154	0.459	0.305	13.5146		62	0.361	0.672	0.311	13.7817
62	0.171	0.563	0.392	17.3862		62	0.18	0.742	0.562	24.9511		62	0.294	0.556	0.262	11.6012		62	0.471	0.812	0.341	15.1166
62	0.461	0.853	0.392	17.3862		62	0.171	0.727	0.556	24.6841		62	0.25	0.48	0.23	10.1771		62	0.201	0.527	0.326	14.4491
63	0.201	0.807	0.606	26.9092		63	0.321	0.762	0.441	19.5666		63	0.283	0.878	0.595	26.4197		63	0.19	0.685	0.495	21.9697
63	0.411	0.943	0.532	23.6162		63	0.231	0.752	0.521	23.1267		63	0.219	0.801	0.582	25.8411		63	0.235	0.71	0.475	21.0797
63	0.241	0.797	0.556	24.6841		63	0.251	0.777	0.526	23.3492		63	0.199	0.783	0.584	25.9302		63	0.215	0.655	0.44	19.5221

## Sheet: SOD
Variety	Measured Value 450nm	Control Value	Inhibition Percentage /%	SOD (U/g FW)-CK		Variety	Measured Value 450nm	Control Value	Inhibition Percentage /%	SOD (U/g FW)-T1		Variety	Measured Value 450nm	Control Value	Inhibition Percentage /%	SOD (U/g FW)-T2		Variety	Measured Value 450nm	Control Value	Inhibition Percentage /%	SOD (U/g FW)-TR
1	0.468	1.819	74.2716	577.35		1	0.408	1.819	77.5701	691.667		1	0.17	1.488	88.5753	1550.59		1	0.179	1.488	87.9704	1462.57
1	0.408	1.819	77.5701	691.667		1	0.357	1.819	80.3738	819.048		1	0.162	1.488	89.1129	1637.04		1	0.17	1.488	88.5753	1550.59
1	0.459	1.819	74.7664	592.593		1	0.366	1.819	79.8791	793.989		1	0.196	1.488	86.828	1318.37		1	0.187	1.488	87.4328	1391.44
2	0.349	1.403	75.1247	604.011		2	0.187	1.819	89.7196	1745.45		2	0.185	1.819	89.8296	1766.49		2	0.296	1.819	83.7273	1029.05
2	0.298	1.403	78.7598	741.611		2	0.196	1.819	89.2248	1656.12		2	0.187	1.819	89.7196	1745.45		2	0.279	1.819	84.6619	1103.94
2	0.34	1.403	75.7662	625.294		2	0.192	1.819	89.4447	1694.79		2	0.197	1.819	89.1699	1646.7		2	0.289	1.819	84.1121	1058.82
3	0.272	1.819	85.0467	1137.5		3	0.187	1.819	89.7196	1745.45		3	0.167	1.488	88.7769	1582.04		3	0.17	1.488	88.5753	1550.59
3	0.255	1.819	85.9813	1226.67		3	0.182	1.819	89.9945	1798.9		3	0.153	1.488	89.7177	1745.1		3	0.187	1.488	87.4328	1391.44
3	0.238	1.819	86.9159	1328.57		3	0.192	1.819	89.4447	1694.79		3	0.162	1.488	89.1129	1637.04		3	0.204	1.488	86.2903	1258.82
4	0.34	1.819	81.3084	870		4	0.281	1.819	84.552	1094.66		4	0.179	1.488	87.9704	1462.57		4	0.187	1.488	87.4328	1391.44
4	0.281	1.819	84.552	1094.66		4	0.298	1.819	83.6174	1020.81		4	0.204	1.488	86.2903	1258.82		4	0.197	1.488	86.7608	1310.66
4	0.298	1.819	83.6174	1020.81		4	0.298	1.819	83.6174	1020.81		4	0.214	1.488	85.6183	1190.65		4	0.185	1.488	87.5672	1408.65
5	0.179	1.488	87.9704	1462.57		5	0.204	1.488	86.2903	1258.82		5	0.425	1.488	71.4382	500.235		5	0.332	1.488	77.6882	696.386
5	0.391	1.488	73.7231	561.125		5	0.187	1.488	87.4328	1391.44		5	0.383	1.488	74.2608	577.023		5	0.34	1.488	77.1505	675.294
5	0.17	1.488	88.5753	1550.59		5	0.213	1.488	85.6855	1197.18		5	0.417	1.488	71.9758	513.669		5	0.323	1.488	78.293	721.362
6	0.663	1.488	55.4435	248.869		6	0.298	1.488	79.9731	798.658		6	0.23	1.488	84.543	1093.91		6	0.279	1.488	81.25	866.667
6	0.672	1.488	54.8387	242.857		6	0.323	1.488	78.293	721.362		6	0.238	1.488	84.0054	1050.42		6	0.272	1.488	81.7204	894.118
6	0.629	1.488	57.7285	273.132		6	0.34	1.488	77.1505	675.294		6	0.221	1.488	85.1478	1146.61		6	0.289	1.488	80.578	829.758
7	0.298	1.819	83.6174	1020.81		7	0.264	1.819	85.4865	1178.03		7	0.179	1.488	87.9704	1462.57		7	0.255	1.216	79.0296	753.725
7	0.196	1.819	89.2248	1656.12		7	0.247	1.819	86.4211	1272.87		7	0.196	1.488	86.828	1318.37		7	0.238	1.216	80.4276	821.849
7	0.289	1.819	84.1121	1058.82		7	0.238	1.819	86.9159	1328.57		7	0.17	1.488	88.5753	1550.59		7	0.243	1.216	80.0164	800.823
8	0.196	1.488	86.828	1318.37		8	0.17	1.488	88.5753	1550.59		8	0.264	1.488	82.2581	927.273		8	0.264	1.488	82.2581	927.273
8	0.298	1.488	79.9731	798.658		8	0.213	1.488	85.6855	1197.18		8	0.255	1.488	82.8629	967.059		8	0.281	1.488	81.1156	859.075
8	0.451	1.488	69.6909	459.867		8	0.23	1.488	84.543	1093.91		8	0.277	1.488	81.3844	874.368		8	0.286	1.488	80.7796	840.559
9	0.238	1.819	86.9159	1328.57		9	0.204	1.819	88.785	1583.33		9	0.17	1.488	88.5753	1550.59		9	0.281	1.216	76.8914	665.48
9	0.204	1.819	88.785	1583.33		9	0.196	1.819	89.2248	1656.12		9	0.162	1.488	89.1129	1637.04		9	0.298	1.216	75.4934	616.107
9	0.247	1.819	86.4211	1272.87		9	0.184	1.819	89.8846	1777.17		9	0.153	1.488	89.7177	1745.1		9	0.315	1.216	74.0954	572.063
10	0.23	1.819	87.3557	1381.74		10	0.173	1.488	88.3737	1520.23		10	0.179	1.488	87.9704	1462.57		10	0.162	1.488	89.1129	1637.04
10	0.187	1.819	89.7196	1745.45		10	0.179	1.488	87.9704	1462.57		10	0.17	1.488	88.5753	1550.59		10	0.187	1.488	87.4328	1391.44
10	0.238	1.819	86.9159	1328.57		10	0.184	1.488	87.6344	1417.39		10	0.196	1.488	86.828	1318.37		10	0.192	1.488	87.0968	1350
11	0.221	1.819	87.8505	1446.15		11	0.204	1.819	88.785	1583.33		11	0.238	1.819	86.9159	1328.57		11	0.189	1.819	89.6097	1724.87
11	0.221	1.819	87.8505	1446.15		11	0.185	1.819	89.8296	1766.49		11	0.213	1.819	88.2903	1507.98		11	0.197	1.819	89.1699	1646.7
11	0.196	1.819	89.2248	1656.12		11	0.187	1.819	89.7196	1745.45		11	0.255	1.819	85.9813	1226.67		11	0.187	1.819	89.7196	1745.45
12	0.264	1.819	85.4865	1178.03		12	0.221	1.819	87.8505	1446.15		12	0.196	1.819	89.2248	1656.12		12	0.264	1.819	85.4865	1178.03
12	0.255	1.819	85.9813	1226.67		12	0.23	1.819	87.3557	1381.74		12	0.213	1.819	88.2903	1507.98		12	0.255	1.819	85.9813	1226.67
12	0.243	1.819	86.641	1297.12		12	0.213	1.819	88.2903	1507.98		12	0.196	1.819	89.2248	1656.12		12	0.281	1.819	84.552	1094.66
13	0.451	1.819	75.2062	606.652		13	0.202	1.819	88.895	1600.99		13	0.179	1.488	87.9704	1462.57		13	0.187	1.216	84.6217	1100.53
13	0.442	1.819	75.7009	623.077		13	0.191	1.819	89.4997	1704.71		13	0.151	1.488	89.8522	1770.86		13	0.213	1.216	82.4836	941.784
13	0.451	1.819	75.2062	606.652		13	0.189	1.819	89.6097	1724.87		13	0.153	1.488	89.7177	1745.1		13	0.179	1.216	85.2796	1158.66
14	0.442	1.649	73.1959	546.154		14	0.417	1.649	74.7119	590.887		14	0.187	1.649	88.6598	1563.64		14	0.224	1.649	86.416	1272.32
14	0.434	1.649	73.681	559.908		14	0.417	1.649	74.7119	590.887		14	0.187	1.649	88.6598	1563.64		14	0.238	1.649	85.567	1185.71
14	0.425	1.649	74.2268	576		14	0.34	1.649	79.3814	770		14	0.204	1.649	87.6289	1416.67		14	0.236	1.649	85.6883	1197.46
15	0.264	1.819	85.4865	1178.03		15	0.196	1.819	89.2248	1656.12		15	0.187	1.488	87.4328	1391.44		15	0.247	1.216	79.6875	784.615
15	0.306	1.819	83.1776	988.889		15	0.187	1.819	89.7196	1745.45		15	0.192	1.488	87.0968	1350		15	0.238	1.216	80.4276	821.849
15	0.23	1.819	87.3557	1381.74		15	0.204	1.819	88.785	1583.33		15	0.196	1.488	86.828	1318.37		15	0.23	1.216	81.0855	857.391
16	0.213	1.819	88.2903	1507.98		16	0.247	1.819	86.4211	1272.87		16	0.192	1.488	87.0968	1350		16	0.179	1.216	85.2796	1158.66
16	0.408	1.819	77.5701	691.667		16	0.23	1.819	87.3557	1381.74		16	0.197	1.488	86.7608	1310.66		16	0.192	1.216	84.2105	1066.67
16	0.425	1.819	76.6355	656		16	0.247	1.819	86.4211	1272.87		16	0.213	1.488	85.6855	1197.18		16	0.196	1.216	83.8816	1040.82
17	0.211	1.819	88.4002	1524.17		17	0.187	1.819	89.7196	1745.45		17	0.264	1.819	85.4865	1178.03		17	0.221	1.819	87.8505	1446.15
17	0.224	1.819	87.6855	1424.11		17	0.204	1.819	88.785	1583.33		17	0.298	1.819	83.6174	1020.81		17	0.23	1.819	87.3557	1381.74
17	0.221	1.819	87.8505	1446.15		17	0.187	1.819	89.7196	1745.45		17	0.289	1.819	84.1121	1058.82		17	0.224	1.819	87.6855	1424.11
18	0.196	1.819	89.2248	1656.12		18	0.182	1.819	89.9945	1798.9		18	0.153	1.488	89.7177	1745.1		18	0.17	1.488	88.5753	1550.59
18	0.187	1.819	89.7196	1745.45		18	0.187	1.819	89.7196	1745.45		18	0.179	1.488	87.9704	1462.57		18	0.179	1.488	87.9704	1462.57
18	0.204	1.819	88.785	1583.33		18	0.184	1.819	89.8846	1777.17		18	0.17	1.488	88.5753	1550.59		18	0.163	1.488	89.0457	1625.77
19	0.255	1.819	85.9813	1226.67		19	0.255	1.819	85.9813	1226.67		19	0.17	1.488	88.5753	1550.59		19	0.289	1.216	76.2336	641.522
19	0.272	1.819	85.0467	1137.5		19	0.221	1.819	87.8505	1446.15		19	0.196	1.488	86.828	1318.37		19	0.286	1.216	76.4803	650.35
19	0.272	1.819	85.0467	1137.5		19	0.226	1.819	87.5756	1409.73		19	0.221	1.488	85.1478	1146.61		19	0.298	1.216	75.4934	616.107
20	0.427	1.488	71.3038	496.956		20	0.196	1.488	86.828	1318.37		20	0.298	1.488	79.9731	798.658		20	0.587	1.488	60.5511	306.985
20	0.476	1.488	68.0108	425.21		20	0.408	1.488	72.5806	529.412		20	0.275	1.488	81.5188	882.182		20	0.595	1.488	60.0134	300.168
20	0.442	1.488	70.2957	473.303		20	0.519	1.488	65.121	373.41		20	0.306	1.488	79.4355	772.549		20	0.595	1.488	60.0134	300.168
21	0.306	1.819	83.1776	988.889		21	0.196	1.819	89.2248	1656.12		21	0.23	1.819	87.3557	1381.74		21	0.275	1.819	84.8818	1122.91
21	0.357	1.819	80.3738	819.048		21	0.204	1.819	88.785	1583.33		21	0.221	1.819	87.8505	1446.15		21	0.281	1.819	84.552	1094.66
21	0.34	1.819	81.3084	870		21	0.192	1.819	89.4447	1694.79		21	0.247	1.819	86.4211	1272.87		21	0.272	1.819	85.0467	1137.5
22	0.187	1.488	87.4328	1391.44		22	0.17	1.488	88.5753	1550.59		22	0.255	1.488	82.8629	967.059		22	0.179	1.488	87.9704	1462.57
22	0.167	1.488	88.7769	1582.04		22	0.204	1.488	86.2903	1258.82		22	0.281	1.488	81.1156	859.075		22	0.221	1.488	85.1478	1146.61
22	0.196	1.488	86.828	1318.37		22	0.162	1.488	89.1129	1637.04		22	0.299	1.488	79.9059	795.318		22	0.179	1.488	87.9704	1462.57
23	0.434	1.819	76.1407	638.249		23	0.391	1.819	78.5047	730.435		23	0.213	1.819	88.2903	1507.98		23	0.323	1.819	82.243	926.316
23	0.442	1.819	75.7009	623.077		23	0.398	1.819	78.1198	714.07		23	0.185	1.819	89.8296	1766.49		23	0.316	1.819	82.6278	951.266
23	0.468	1.819	74.2716	577.35		23	0.408	1.819	77.5701	691.667		23	0.214	1.819	88.2353	1500		23	0.333	1.819	81.6932	892.492
24	0.238	1.488	84.0054	1050.42		24	0.187	1.819	89.7196	1745.45		24	0.19	1.488	87.2312	1366.32		24	0.221	1.216	81.8257	900.452
24	0.238	1.488	84.0054	1050.42		24	0.213	1.819	88.2903	1507.98		24	0.175	1.488	88.2392	1500.57		24	0.238	1.216	80.4276	821.849
24	0.221	1.488	85.1478	1146.61		24	0.213	1.819	88.2903	1507.98		24	0.182	1.488	87.7688	1435.16		24	0.213	1.216	82.4836	941.784
25	0.349	1.819	80.8136	842.407		25	0.264	1.819	85.4865	1178.03		25	0.238	1.488	84.0054	1050.42		25	0.187	1.488	87.4328	1391.44
25	0.289	1.819	84.1121	1058.82		25	0.272	1.819	85.0467	1137.5		25	0.213	1.488	85.6855	1197.18		25	0.196	1.488	86.828	1318.37
25	0.315	1.819	82.6828	954.921		25	0.255	1.819	85.9813	1226.67		25	0.255	1.488	82.8629	967.059		25	0.202	1.488	86.4247	1273.27
26	0.4	1.649	75.7429	624.5		26	0.281	1.649	82.9594	973.665		26	0.379	1.649	77.0164	670.185		26	0.286	1.649	82.6562	953.147
26	0.383	1.649	76.7738	661.097		26	0.272	1.649	83.5052	1012.5		26	0.376	1.649	77.1983	677.128		26	0.306	1.649	81.4433	877.778
26	0.4	1.649	75.7429	624.5		26	0.289	1.649	82.4742	941.176		26	0.362	1.649	78.0473	711.05		26	0.281	1.649	82.9594	973.665
27	0.226	1.819	87.5756	1409.73		27	0.204	1.819	88.785	1583.33		27	0.23	1.488	84.543	1093.91		27	0.221	1.216	81.8257	900.452
27	0.247	1.819	86.4211	1272.87		27	0.187	1.819	89.7196	1745.45		27	0.213	1.488	85.6855	1197.18		27	0.23	1.216	81.0855	857.391
27	0.213	1.819	88.2903	1507.98		27	0.19	1.819	89.5547	1714.74		27	0.207	1.488	86.0887	1237.68		27	0.204	1.216	83.2237	992.157
28	0.277	1.819	84.7719	1113.36		28	0.196	1.403	86.0299	1231.63		28	0.272	1.403	80.613	831.618		28	0.281	1.403	79.9715	798.577
28	0.281	1.819	84.552	1094.66		28	0.204	1.403	85.4597	1175.49		28	0.275	1.403	80.3991	820.364		28	0.298	1.403	78.7598	741.611
28	0.272	1.819	85.0467	1137.5		28	0.196	1.403	86.0299	1231.63		28	0.264	1.403	81.1832	862.879		28	0.311	1.403	77.8332	702.251
29	0.289	1.403	79.4013	770.934		29	0.23	1.819	87.3557	1381.74		29	0.204	1.819	88.785	1583.33		29	0.187	1.819	89.7196	1745.45
29	0.213	1.403	84.8182	1117.37		29	0.196	1.819	89.2248	1656.12		29	0.221	1.819	87.8505	1446.15		29	0.201	1.819	88.95	1609.95
29	0.23	1.403	83.6066	1020		29	0.221	1.819	87.8505	1446.15		29	0.213	1.819	88.2903	1507.98		29	0.204	1.819	88.785	1583.33
30	0.258	1.488	82.6613	953.488		30	0.153	1.488	89.7177	1745.1		30	0.279	1.488	81.25	866.667		30	0.17	1.488	88.5753	1550.59
30	0.19	1.488	87.2312	1366.32		30	0.179	1.488	87.9704	1462.57		30	0.289	1.488	80.578	829.758		30	0.179	1.488	87.9704	1462.57
30	0.267	1.488	82.0565	914.607		30	0.15	1.488	89.9194	1784		30	0.275	1.488	81.5188	882.182		30	0.207	1.488	86.0887	1237.68
31	0.209	1.819	88.5102	1540.67		31	0.209	1.819	88.5102	1540.67		31	0.175	1.488	88.2392	1500.57		31	0.187	1.216	84.6217	1100.53
31	0.247	1.819	86.4211	1272.87		31	0.182	1.819	89.9945	1798.9		31	0.17	1.488	88.5753	1550.59		31	0.179	1.216	85.2796	1158.66
31	0.209	1.819	88.5102	1540.67		31	0.221	1.819	87.8505	1446.15		31	0.18	1.488	87.9032	1453.33		31	0.196	1.216	83.8816	1040.82
32	0.204	1.403	85.4597	1175.49		32	0.197	1.403	85.9587	1224.37		32	0.332	1.403	76.3364	645.181		32	0.213	1.403	84.8182	1117.37
32	0.197	1.403	85.9587	1224.37		32	0.17	1.403	87.8831	1450.59		32	0.342	1.403	75.6237	620.468		32	0.23	1.403	83.6066	1020
32	0.221	1.403	84.248	1069.68		32	0.179	1.403	87.2416	1367.6		32	0.34	1.403	75.7662	625.294		32	0.204	1.403	85.4597	1175.49
33	0.187	1.819	89.7196	1745.45		33	0.187	1.819	89.7196	1745.45		33	0.153	1.488	89.7177	1745.1		33	0.298	1.216	75.4934	616.107
33	0.207	1.819	88.6201	1557.49		33	0.213	1.819	88.2903	1507.98		33	0.119	1.488	92.0027	2300.84		33	0.306	1.216	74.8355	594.771
33	0.23	1.819	87.3557	1381.74		33	0.196	1.819	89.2248	1656.12		33	0.136	1.488	90.8602	1988.24		33	0.281	1.216	76.8914	665.48
34	0.57	1.488	61.6935	322.105		34	0.238	1.488	84.0054	1050.42		34	0.247	1.488	83.4005	1004.86		34	0.374	1.488	74.8656	595.722
34	0.578	1.488	61.1559	314.879		34	0.238	1.488	84.0054	1050.42		34	0.264	1.488	82.2581	927.273		34	0.4	1.488	73.1183	544
34	0.621	1.488	58.2661	279.227		34	0.221	1.488	85.1478	1146.61		34	0.298	1.488	79.9731	798.658		34	0.417	1.488	71.9758	513.669
35	0.349	1.819	80.8136	842.407		35	0.238	1.819	86.9159	1328.57		35	0.153	1.488	89.7177	1745.1		35	0.213	1.488	85.6855	1197.18
35	0.357	1.819	80.3738	819.048		35	0.213	1.819	88.2903	1507.98		35	0.162	1.488	89.1129	1637.04		35	0.221	1.488	85.1478	1146.61
35	0.34	1.819	81.3084	870		35	0.204	1.819	88.785	1583.33		35	0.158	1.488	89.3817	1683.54		35	0.192	1.488	87.0968	1350
36	0.468	1.649	71.6192	504.701		36	0.408	1.649	75.2577	608.333		36	0.281	1.649	82.9594	973.665		36	0.238	1.649	85.567	1185.71
36	0.417	1.649	74.7119	590.887		36	0.34	1.649	79.3814	770		36	0.281	1.649	82.9594	973.665		36	0.247	1.649	85.0212	1135.22
36	0.391	1.649	76.2887	643.478		36	0.383	1.649	76.7738	661.097		36	0.286	1.649	82.6562	953.147		36	0.224	1.649	86.416	1272.32
37	0.663	1.488	55.4435	248.869		37	0.825	1.488	44.5565	160.727		37	0.384	1.488	74.1935	575		37	0.374	1.488	74.8656	595.722
37	0.765	1.488	48.5887	189.02		37	0.621	1.488	58.2661	279.227		37	0.357	1.488	76.0081	633.613		37	0.383	1.488	74.2608	577.023
37	0.748	1.488	49.7312	197.861		37	0.561	1.488	62.2984	330.481		37	0.366	1.488	75.4032	613.115		37	0.389	1.488	73.8575	565.039
38	0.23	1.819	87.3557	1381.74		38	0.213	1.819	88.2903	1507.98		38	0.298	1.819	83.6174	1020.81		38	0.247	1.819	86.4211	1272.87
38	0.264	1.819	85.4865	1178.03		38	0.202	1.819	88.895	1600.99		38	0.315	1.819	82.6828	954.921		38	0.258	1.819	85.8164	1210.08
38	0.238	1.819	86.9159	1328.57		38	0.196	1.819	89.2248	1656.12		38	0.323	1.819	82.243	926.316		38	0.26	1.819	85.7064	1199.23
39	0.316	1.488	78.7634	741.772		39	0.17	1.488	88.5753	1550.59		39	0.196	1.488	86.828	1318.37		39	0.374	1.488	74.8656	595.722
39	0.332	1.488	77.6882	696.386		39	0.196	1.488	86.828	1318.37		39	0.213	1.488	85.6855	1197.18		39	0.366	1.488	75.4032	613.115
39	0.332	1.488	77.6882	696.386		39	0.179	1.488	87.9704	1462.57		39	0.17	1.488	88.5753	1550.59		39	0.349	1.488	76.5457	652.722
40	0.578	1.488	61.1559	314.879		40	0.272	1.488	81.7204	894.118		40	0.425	1.488	71.4382	500.235		40	0.213	1.488	85.6855	1197.18
40	0.546	1.488	63.3065	345.055		40	0.255	1.488	82.8629	967.059		40	0.354	1.488	76.2097	640.678		40	0.187	1.488	87.4328	1391.44
40	0.544	1.488	63.4409	347.059		40	0.255	1.488	82.8629	967.059		40	0.366	1.488	75.4032	613.115		40	0.23	1.488	84.543	1093.91
41	0.204	1.488	86.2903	1258.82		41	0.187	1.649	88.6598	1563.64		41	0.23	1.649	86.0522	1233.91		41	0.23	1.649	86.0522	1233.91
41	0.189	1.488	87.2984	1374.6		41	0.204	1.649	87.6289	1416.67		41	0.214	1.649	87.0224	1341.12		41	0.238	1.649	85.567	1185.71
41	0.231	1.488	84.4758	1088.31		41	0.221	1.649	86.5979	1292.31		41	0.218	1.649	86.7799	1312.84		41	0.224	1.649	86.416	1272.32
42	0.264	1.819	85.4865	1178.03		42	0.349	1.649	78.8357	744.986		42	0.17	1.649	89.6907	1740		42	0.201	1.649	87.8108	1440.8
42	0.187	1.819	89.7196	1745.45		42	0.374	1.649	77.3196	681.818		42	0.187	1.649	88.6598	1563.64		42	0.21	1.649	87.265	1370.48
42	0.289	1.819	84.1121	1058.82		42	0.383	1.649	76.7738	661.097		42	0.196	1.649	88.114	1482.65		42	0.214	1.649	87.0224	1341.12
43	0.272	1.403	80.613	831.618		43	0.264	1.649	83.9903	1049.24		43	0.306	1.649	81.4433	877.778		43	0.34	1.649	79.3814	770
43	0.255	1.403	81.8247	900.392		43	0.282	1.649	82.8987	969.504		43	0.316	1.649	80.8369	843.671		43	0.315	1.649	80.8975	846.984
43	0.272	1.403	80.613	831.618		43	0.272	1.649	83.5052	1012.5		43	0.298	1.649	81.9284	906.711		43	0.332	1.649	79.8666	793.373
44	0.264	1.649	83.9903	1049.24		44	0.231	1.649	85.9915	1227.71		44	0.179	1.649	89.1449	1642.46		44	0.281	1.649	82.9594	973.665
44	0.272	1.649	83.5052	1012.5		44	0.247	1.649	85.0212	1135.22		44	0.17	1.649	89.6907	1740		44	0.277	1.649	83.2019	990.614
44	0.255	1.649	84.5361	1093.33		44	0.281	1.649	82.9594	973.665		44	0.177	1.649	89.2662	1663.28		44	0.286	1.649	82.6562	953.147
45	0.595	1.819	67.2897	411.429		45	0.204	1.819	88.785	1583.33		45	0.179	1.488	87.9704	1462.57		45	0.204	1.216	83.2237	992.157
45	0.544	1.819	70.0935	468.75		45	0.213	1.819	88.2903	1507.98		45	0.179	1.488	87.9704	1462.57		45	0.213	1.216	82.4836	941.784
45	0.612	1.819	66.3551	394.444		45	0.204	1.819	88.785	1583.33		45	0.175	1.488	88.2392	1500.57		45	0.216	1.216	82.2368	925.926
46	0.306	1.819	83.1776	988.889		46	0.204	1.403	85.4597	1175.49		46	0.23	1.403	83.6066	1020		46	0.23	1.403	83.6066	1020
46	0.281	1.819	84.552	1094.66		46	0.23	1.403	83.6066	1020		46	0.235	1.403	83.2502	994.043		46	0.247	1.403	82.3949	936.032
46	0.315	1.819	82.6828	954.921		46	0.213	1.403	84.8182	1117.37		46	0.219	1.403	84.3906	1081.28		46	0.241	1.403	82.8225	964.315
47	0.748	1.488	49.7312	197.861		47	0.306	1.488	79.4355	772.549		47	0.485	1.488	67.4059	413.608		47	0.289	1.488	80.578	829.758
47	0.716	1.488	51.8817	215.642		47	0.34	1.488	77.1505	675.294		47	0.434	1.488	70.8333	485.714		47	0.304	1.488	79.5699	778.947
47	0.816	1.488	45.1613	164.706		47	0.476	1.488	68.0108	425.21		47	0.485	1.488	67.4059	413.608		47	0.316	1.488	78.7634	741.772
48	0.213	1.403	84.8182	1117.37		48	0.187	1.403	86.6714	1300.53		48	0.255	1.403	81.8247	900.392		48	0.488	1.403	65.2174	375
48	0.196	1.403	86.0299	1231.63		48	0.196	1.403	86.0299	1231.63		48	0.298	1.403	78.7598	741.611		48	0.51	1.403	63.6493	350.196
48	0.187	1.403	86.6714	1300.53		48	0.187	1.403	86.6714	1300.53		48	0.272	1.403	80.613	831.618		48	0.5	1.403	64.3621	361.2
49	0.306	1.649	81.4433	877.778		49	0.277	1.649	83.2019	990.614		49	0.287	1.649	82.5955	949.129		49	0.289	1.649	82.4742	941.176
49	0.349	1.649	78.8357	744.986		49	0.289	1.649	82.4742	941.176		49	0.294	1.649	82.171	921.769		49	0.306	1.649	81.4433	877.778
49	0.34	1.649	79.3814	770		49	0.281	1.649	82.9594	973.665		49	0.277	1.649	83.2019	990.614		49	0.315	1.649	80.8975	846.984
50	0.213	1.819	88.2903	1507.98		50	0.187	1.819	89.7196	1745.45		50	0.153	1.488	89.7177	1745.1		50	0.179	1.216	85.2796	1158.66
50	0.187	1.819	89.7196	1745.45		50	0.204	1.819	88.785	1583.33		50	0.179	1.488	87.9704	1462.57		50	0.179	1.216	85.2796	1158.66
50	0.197	1.819	89.1699	1646.7		50	0.213	1.819	88.2903	1507.98		50	0.19	1.488	87.2312	1366.32		50	0.204	1.216	83.2237	992.157
51	0.57	1.403	59.3728	292.281		51	0.213	1.403	84.8182	1117.37		51	0.153	1.403	89.0948	1633.99		51	0.281	1.403	79.9715	798.577
51	0.563	1.403	59.8717	298.401		51	0.221	1.403	84.248	1069.68		51	0.175	1.403	87.5267	1403.43		51	0.247	1.403	82.3949	936.032
51	0.584	1.403	58.3749	280.479		51	0.196	1.403	86.0299	1231.63		51	0.148	1.403	89.4512	1695.95		51	0.286	1.403	79.6151	781.119
52	0.204	1.819	88.785	1583.33		52	0.179	1.403	87.2416	1367.6		52	0.247	1.403	82.3949	936.032		52	0.434	1.403	69.0663	446.544
52	0.213	1.819	88.2903	1507.98		52	0.17	1.403	87.8831	1450.59		52	0.238	1.403	83.0364	978.992		52	0.408	1.403	70.9195	487.745
52	0.213	1.819	88.2903	1507.98		52	0.196	1.403	86.0299	1231.63		52	0.255	1.403	81.8247	900.392		52	0.435	1.403	68.995	445.057
53	0.281	1.649	82.9594	973.665		53	0.221	1.649	86.5979	1292.31		53	0.349	1.649	78.8357	744.986		53	0.468	1.649	71.6192	504.701
53	0.289	1.649	82.4742	941.176		53	0.204	1.649	87.6289	1416.67		53	0.366	1.649	77.8047	701.093		53	0.434	1.649	73.681	559.908
53	0.315	1.649	80.8975	846.984		53	0.213	1.649	87.0831	1348.36		53	0.383	1.649	76.7738	661.097		53	0.434	1.649	73.681	559.908
54	0.238	1.403	83.0364	978.992		54	0.23	1.488	84.543	1093.91		54	0.189	1.488	87.2984	1374.6		54	0.162	1.488	89.1129	1637.04
54	0.221	1.403	84.248	1069.68		54	0.221	1.488	85.1478	1146.61		54	0.17	1.488	88.5753	1550.59		54	0.153	1.488	89.7177	1745.1
54	0.238	1.403	83.0364	978.992		54	0.213	1.488	85.6855	1197.18		54	0.179	1.488	87.9704	1462.57		54	0.17	1.488	88.5753	1550.59
55	0.323	1.819	82.243	926.316		55	0.196	1.819	89.2248	1656.12		55	0.213	1.488	85.6855	1197.18		55	0.219	1.488	85.2823	1158.9
55	0.357	1.819	80.3738	819.048		55	0.209	1.819	88.5102	1540.67		55	0.23	1.488	84.543	1093.91		55	0.196	1.488	86.828	1318.37
55	0.298	1.819	83.6174	1020.81		55	0.187	1.819	89.7196	1745.45		55	0.218	1.488	85.3495	1165.14		55	0.213	1.488	85.6855	1197.18
56	0.23	1.488	84.543	1093.91		56	0.204	1.403	85.4597	1175.49		56	0.23	1.403	83.6066	1020		56	0.468	1.403	66.6429	399.573
56	0.196	1.488	86.828	1318.37		56	0.213	1.403	84.8182	1117.37		56	0.221	1.403	84.248	1069.68		56	0.476	1.403	66.0727	389.496
56	0.213	1.488	85.6855	1197.18		56	0.204	1.403	85.4597	1175.49		56	0.23	1.403	83.6066	1020		56	0.468	1.403	66.6429	399.573
57	0.323	1.649	80.4124	821.053		57	0.214	1.403	84.747	1111.21		57	0.4	1.403	71.4897	501.5		57	0.23	1.403	83.6066	1020
57	0.332	1.649	79.8666	793.373		57	0.213	1.403	84.8182	1117.37		57	0.366	1.403	73.913	566.667		57	0.238	1.403	83.0364	978.992
57	0.34	1.649	79.3814	770		57	0.23	1.403	83.6066	1020		57	0.468	1.403	66.6429	399.573		57	0.247	1.403	82.3949	936.032
58	0.383	1.649	76.7738	661.097		58	0.213	1.819	88.2903	1507.98		58	0.204	1.819	88.785	1583.33		58	0.289	1.819	84.1121	1058.82
58	0.425	1.649	74.2268	576		58	0.238	1.819	86.9159	1328.57		58	0.221	1.819	87.8505	1446.15		58	0.315	1.819	82.6828	954.921
58	0.468	1.649	71.6192	504.701		58	0.204	1.819	88.785	1583.33		58	0.204	1.819	88.785	1583.33		58	0.279	1.819	84.6619	1103.94
59	0.298	1.649	81.9284	906.711		59	0.238	1.649	85.567	1185.71		59	0.204	1.649	87.6289	1416.67		59	0.277	1.649	83.2019	990.614
59	0.332	1.649	79.8666	793.373		59	0.255	1.649	84.5361	1093.33		59	0.196	1.649	88.114	1482.65		59	0.275	1.649	83.3232	999.273
59	0.315	1.649	80.8975	846.984		59	0.264	1.649	83.9903	1049.24		59	0.199	1.649	87.9321	1457.29		59	0.298	1.649	81.9284	906.711
60	0.204	1.403	85.4597	1175.49		60	0.272	1.819	85.0467	1137.5		60	0.247	1.819	86.4211	1272.87		60	0.221	1.819	87.8505	1446.15
60	0.255	1.403	81.8247	900.392		60	0.238	1.819	86.9159	1328.57		60	0.238	1.819	86.9159	1328.57		60	0.187	1.819	89.7196	1745.45
60	0.238	1.403	83.0364	978.992		60	0.255	1.819	85.9813	1226.67		60	0.23	1.819	87.3557	1381.74		60	0.189	1.819	89.6097	1724.87
61	0.391	1.819	78.5047	730.435		61	0.247	1.819	86.4211	1272.87		61	0.179	1.488	87.9704	1462.57		61	0.179	1.488	87.9704	1462.57
61	0.4	1.819	78.0099	709.5		61	0.204	1.819	88.785	1583.33		61	0.18	1.488	87.9032	1453.33		61	0.184	1.488	87.6344	1417.39
61	0.451	1.819	75.2062	606.652		61	0.213	1.819	88.2903	1507.98		61	0.17	1.488	88.5753	1550.59		61	0.17	1.488	88.5753	1550.59
62	0.281	1.649	82.9594	973.665		62	0.153	1.488	89.7177	1745.1		62	0.179	1.488	87.9704	1462.57		62	0.196	1.488	86.828	1318.37
62	0.289	1.649	82.4742	941.176		62	0.187	1.488	87.4328	1391.44		62	0.185	1.488	87.5672	1408.65		62	0.17	1.488	88.5753	1550.59
62	0.255	1.649	84.5361	1093.33		62	0.179	1.488	87.9704	1462.57		62	0.17	1.488	88.5753	1550.59		62	0.245	1.488	83.5349	1014.69
63	0.628	1.488	57.7957	273.885		63	0.247	1.488	83.4005	1004.86		63	0.289	1.488	80.578	829.758		63	0.459	1.488	69.1532	448.366
63	0.631	1.488	57.5941	271.632		63	0.238	1.488	84.0054	1050.42		63	0.275	1.488	81.5188	882.182		63	0.468	1.488	68.5484	435.897
63	0.654	1.488	56.0484	255.046		63	0.255	1.488	82.8629	967.059		63	0.264	1.488	82.2581	927.273		63	0.442	1.488	70.2957	473.303

## Sheet: POD
Variety	A1	A2	A2-A1	470nm(U/g)-CK		Variety	A1	A2	A2-A1	470nm(U/g)-T1		Variety	A1	A2	A2-A1	470nm(U/g)-T2		Variety	A1	A2	A2-A1	470nm(U/g)-TR
1	0.198	0.327	0.129	6321		1	0.191	0.378	0.187	9163		1	0.27	0.539	0.269	13181		1	0.162	0.31	0.148	7252
1	0.183	0.3	0.117	5733		1	0.264	0.443	0.179	8771		1	0.191	0.433	0.242	11858		1	0.256	0.402	0.146	7154
1	0.125	0.246	0.121	5929		1	0.316	0.489	0.173	8477		1	0.167	0.407	0.24	11760		1	0.293	0.437	0.144	7056
2	0.199	0.333	0.134	6566		2	0.131	0.264	0.133	6517		2	0.182	0.378	0.196	9604		2	0.209	0.385	0.176	8624
2	0.168	0.31	0.142	6958		2	0.146	0.294	0.148	7252		2	0.212	0.409	0.197	9653		2	0.16	0.338	0.178	8722
2	0.172	0.302	0.13	6370		2	0.182	0.326	0.144	7056		2	0.188	0.374	0.186	9114		2	0.193	0.343	0.15	7350
3	0.21	0.35	0.14	6860		3	0.26	0.509	0.249	12201		3	0.219	0.459	0.24	11760		3	0.273	0.548	0.275	13475
3	0.135	0.281	0.146	7154		3	0.257	0.499	0.242	11858		3	0.208	0.447	0.239	11711		3	0.229	0.5	0.271	13279
3	0.188	0.334	0.146	7154		3	0.273	0.53	0.257	12593		3	0.209	0.454	0.245	12005		3	0.27	0.549	0.279	13671
4	0.224	0.338	0.114	5586		4	0.159	0.335	0.176	8624		4	0.261	0.423	0.162	7938		4	0.172	0.316	0.144	7056
4	0.188	0.286	0.098	4802		4	0.338	0.503	0.165	8085		4	0.21	0.368	0.158	7742		4	0.189	0.326	0.137	6713
4	0.169	0.259	0.09	4410		4	0.188	0.348	0.16	7840		4	0.197	0.35	0.153	7497		4	0.271	0.417	0.146	7154
5	0.135	0.245	0.11	5390		5	0.15	0.341	0.191	9359		5	0.221	0.434	0.213	10437		5	0.309	0.557	0.248	12152
5	0.189	0.281	0.092	4508		5	0.21	0.402	0.192	9408		5	0.246	0.468	0.222	10878		5	0.272	0.524	0.252	12348
5	0.135	0.237	0.102	4998		5	0.243	0.428	0.185	9065		5	0.279	0.473	0.194	9506		5	0.314	0.568	0.254	12446
6	0.085	0.186	0.101	4949		6	0.03	0.187	0.157	7693		6	0.151	0.299	0.148	7252		6	0.102	0.248	0.146	7154
6	0.051	0.191	0.14	6860		6	0.098	0.249	0.151	7399		6	0.157	0.324	0.167	8183		6	0.143	0.284	0.141	6909
6	0.509	0.607	0.098	4802		6	0.066	0.225	0.159	7791		6	0.169	0.333	0.164	8036		6	0.086	0.238	0.152	7448
7	0.231	0.32	0.089	4361		7	0.188	0.332	0.144	7056		7	0.211	0.41	0.199	9751		7	0.134	0.256	0.122	5978
7	0.154	0.247	0.093	4557		7	0.198	0.349	0.151	7399		7	0.23	0.447	0.217	10633		7	0.181	0.291	0.11	5390
7	0.101	0.19	0.089	4361		7	0.228	0.374	0.146	7154		7	0.266	0.48	0.214	10486		7	0.141	0.281	0.14	6860
8	0.152	0.306	0.154	7546		8	0.151	0.365	0.214	10486		8	0.162	0.321	0.159	7791		8	0.271	0.501	0.23	11270
8	0.175	0.338	0.163	7987		8	0.219	0.433	0.214	10486		8	0.202	0.364	0.162	7938		8	0.252	0.484	0.232	11368
8	0.185	0.345	0.16	7840		8	0.199	0.409	0.21	10290		8	0.381	0.538	0.157	7693		8	0.215	0.446	0.231	11319
9	0.189	0.37	0.181	8869		9	0.275	0.524	0.249	12201		9	0.295	0.514	0.219	10731		9	0.253	0.457	0.204	9996
9	0.248	0.437	0.189	9261		9	0.2	0.441	0.241	11809		9	0.124	0.35	0.226	11074		9	0.229	0.43	0.201	9849
9	0.229	0.413	0.184	9016		9	0.224	0.471	0.247	12103		9	0.194	0.408	0.214	10486		9	0.214	0.406	0.192	9408
10	0.27	0.413	0.143	7007		10	0.249	0.486	0.237	11613		10	0.277	0.462	0.185	9065		10	0.267	0.508	0.241	11809
10	0.302	0.437	0.135	6615		10	0.234	0.456	0.222	10878		10	0.162	0.332	0.17	8330		10	0.228	0.487	0.259	12691
10	0.197	0.343	0.146	7154		10	0.224	0.464	0.24	11760		10	0.187	0.369	0.182	8918		10	0.249	0.491	0.242	11858
11	0.164	0.295	0.131	6419		11	0.182	0.36	0.178	8722		11	0.153	0.332	0.179	8771		11	0.237	0.512	0.275	13475
11	0.137	0.286	0.149	7301		11	0.203	0.363	0.16	7840		11	0.207	0.385	0.178	8722		11	0.198	0.471	0.273	13377
11	0.215	0.365	0.15	7350		11	0.189	0.367	0.178	8722		11	0.18	0.344	0.164	8036		11	0.243	0.505	0.262	12838
12	0.208	0.28	0.072	3528		12	0.123	0.358	0.235	11515		12	0.151	0.259	0.108	5292		12	0.138	0.336	0.198	9702
12	0.104	0.205	0.101	4949		12	0.034	0.276	0.242	11858		12	0.146	0.32	0.174	8526		12	0.098	0.289	0.191	9359
12	0.235	0.315	0.08	3920		12	0.026	0.257	0.231	11319		12	0.159	0.334	0.175	8575		12	0.16	0.342	0.182	8918
13	0.143	0.238	0.095	4655		13	0.162	0.297	0.135	6615		13	0.15	0.268	0.118	5782		13	0.178	0.357	0.179	8771
13	0.143	0.241	0.098	4802		13	0.15	0.308	0.158	7742		13	0.147	0.259	0.112	5488		13	0.167	0.348	0.181	8869
13	0.141	0.258	0.117	5733		13	0.17	0.328	0.158	7742		13	0.162	0.276	0.114	5586		13	0.176	0.36	0.184	9016
14	0.199	0.32	0.121	5929		14	0.224	0.391	0.167	8183		14	0.218	0.389	0.171	8379		14	0.219	0.401	0.182	8918
14	0.21	0.348	0.138	6762		14	0.185	0.353	0.168	8232		14	0.267	0.449	0.182	8918		14	0.198	0.383	0.185	9065
14	0.176	0.31	0.134	6566		14	0.221	0.394	0.173	8477		14	0.275	0.476	0.201	9849		14	0.157	0.337	0.18	8820
15	0.164	0.268	0.104	5096		15	0.162	0.27	0.108	5292		15	0.238	0.461	0.223	10927		15	0.263	0.501	0.238	11662
15	0.173	0.272	0.099	4851		15	0.184	0.3	0.116	5684		15	0.214	0.43	0.216	10584		15	0.272	0.502	0.23	11270
15	0.135	0.248	0.113	5537		15	0.071	0.176	0.105	5145		15	0.192	0.382	0.19	9310		15	0.233	0.479	0.246	12054
16	0.3	0.399	0.099	4851		16	0.146	0.29	0.144	7056		16	0.163	0.304	0.141	6909		16	0.113	0.191	0.078	3822
16	0.192	0.28	0.088	4312		16	0.17	0.307	0.137	6713		16	0.225	0.379	0.154	7546		16	0.092	0.159	0.067	3283
16	0.172	0.264	0.092	4508		16	0.156	0.298	0.142	6958		16	0.21	0.35	0.14	6860		16	0.115	0.186	0.071	3479
17	0.224	0.398	0.174	8526		17	0.209	0.407	0.198	9702		17	0.203	0.428	0.225	11025		17	0.357	0.591	0.234	11466
17	0.207	0.369	0.162	7938		17	0.218	0.4	0.182	8918		17	0.189	0.407	0.218	10682		17	0.247	0.482	0.235	11515
17	0.176	0.345	0.169	8281		17	0.099	0.308	0.209	10241		17	0.214	0.439	0.225	11025		17	0.269	0.505	0.236	11564
18	0.087	0.266	0.179	8771		18	0.037	0.255	0.218	10682		18	0.246	0.328	0.082	4018		18	0.136	0.33	0.194	9506
18	0.084	0.234	0.15	7350		18	0.031	0.245	0.214	10486		18	0.118	0.204	0.086	4214		18	0.077	0.27	0.193	9457
18	0.065	0.235	0.17	8330		18	0.02	0.215	0.195	9555		18	0.134	0.217	0.083	4067		18	0.125	0.342	0.217	10633
19	0.161	0.285	0.124	6076		19	0.177	0.329	0.152	7448		19	0.19	0.394	0.204	9996		19	0.231	0.394	0.163	7987
19	0.137	0.268	0.131	6419		19	0.179	0.331	0.152	7448		19	0.222	0.439	0.217	10633		19	0.28	0.437	0.157	7693
19	0.149	0.276	0.127	6223		19	0.152	0.306	0.154	7546		19	0.273	0.497	0.224	10976		19	0.179	0.347	0.168	8232
20	0.065	0.131	0.066	3234		20	0.123	0.282	0.159	7791		20	0.109	0.235	0.126	6174		20	0.12	0.37	0.25	12250
20	0.047	0.109	0.062	3038		20	0.052	0.205	0.153	7497		20	0.116	0.243	0.127	6223		20	0.09	0.33	0.24	11760
20	0.032	0.099	0.067	3283		20	0.066	0.22	0.154	7546		20	0.14	0.256	0.116	5684		20	0.081	0.36	0.279	13671
21	0.198	0.287	0.089	4361		21	0.178	0.384	0.206	10094		21	0.34	0.593	0.253	12397		21	0.17	0.356	0.186	9114
21	0.144	0.224	0.08	3920		21	0.13	0.34	0.21	10290		21	0.293	0.559	0.266	13034		21	0.178	0.364	0.186	9114
21	0.188	0.282	0.094	4606		21	0.256	0.504	0.248	12152		21	0.301	0.554	0.253	12397		21	0.192	0.381	0.189	9261
22	0.204	0.35	0.146	7154		22	0.187	0.347	0.16	7840		22	0.208	0.394	0.186	9114		22	0.297	0.508	0.211	10339
22	0.233	0.377	0.144	7056		22	0.23	0.389	0.159	7791		22	0.249	0.434	0.185	9065		22	0.18	0.396	0.216	10584
22	0.198	0.347	0.149	7301		22	0.182	0.332	0.15	7350		22	0.217	0.377	0.16	7840		22	0.203	0.417	0.214	10486
23	0.277	0.353	0.076	3724		23	0.191	0.38	0.189	9261		23	0.198	0.389	0.191	9359		23	0.262	0.55	0.288	14112
23	0.183	0.246	0.063	3087		23	0.192	0.365	0.173	8477		23	0.296	0.479	0.183	8967		23	0.311	0.584	0.273	13377
23	0.168	0.236	0.068	3332		23	0.224	0.386	0.162	7938		23	0.298	0.476	0.178	8722		23	0.207	0.485	0.278	13622
24	0.134	0.243	0.109	5341		24	0.28	0.533	0.253	12397		24	0.234	0.461	0.227	11123		24	0.329	0.501	0.172	8428
24	0.114	0.23	0.116	5684		24	0.299	0.55	0.251	12299		24	0.218	0.432	0.214	10486		24	0.283	0.471	0.188	9212
24	0.178	0.289	0.111	5439		24	0.221	0.463	0.242	11858		24	0.254	0.48	0.226	11074		24	0.299	0.474	0.175	8575
25	0.064	0.148	0.084	4116		25	0.155	0.248	0.093	4557		25	0.143	0.402	0.259	12691		25	0.078	0.138	0.06	2940
25	0.087	0.169	0.082	4018		25	0.039	0.154	0.115	5635		25	0.085	0.336	0.251	12299		25	0.019	0.087	0.068	3332
25	0.045	0.124	0.079	3871		25	0.064	0.177	0.113	5537		25	0.122	0.391	0.269	13181		25	0.033	0.1	0.067	3283
26	0.161	0.222	0.061	2989		26	0.273	0.423	0.15	7350		26	0.222	0.378	0.156	7644		26	0.266	0.486	0.22	10780
26	0.107	0.172	0.065	3185		26	0.212	0.366	0.154	7546		26	0.195	0.355	0.16	7840		26	0.337	0.572	0.235	11515
26	0.075	0.145	0.07	3430		26	0.255	0.394	0.139	6811		26	0.246	0.396	0.15	7350		26	0.218	0.453	0.235	11515
27	0.234	0.391	0.157	7693		27	0.249	0.405	0.156	7644		27	0.148	0.34	0.192	9408		27	0.406	0.604	0.198	9702
27	0.258	0.403	0.145	7105		27	0.226	0.38	0.154	7546		27	0.23	0.402	0.172	8428		27	0.423	0.626	0.203	9947
27	0.289	0.438	0.149	7301		27	0.153	0.3	0.147	7203		27	0.197	0.391	0.194	9506		27	0.226	0.427	0.201	9849
28	0.053	0.164	0.111	5439		28	0.079	0.292	0.213	10437		28	0.178	0.327	0.149	7301		28	0.086	0.332	0.246	12054
28	0.041	0.157	0.116	5684		28	0.068	0.287	0.219	10731		28	0.187	0.319	0.132	6468		28	0.08	0.336	0.256	12544
28	0.112	0.231	0.119	5831		28	0.136	0.336	0.2	9800		28	0.192	0.33	0.138	6762		28	0.176	0.42	0.244	11956
29	0.244	0.364	0.12	5880		29	0.288	0.528	0.24	11760		29	0.174	0.441	0.267	13083		29	0.191	0.378	0.187	9163
29	0.175	0.304	0.129	6321		29	0.236	0.473	0.237	11613		29	0.223	0.51	0.287	14063		29	0.205	0.387	0.182	8918
29	0.237	0.343	0.106	5194		29	0.266	0.5	0.234	11466		29	0.226	0.484	0.258	12642		29	0.259	0.447	0.188	9212
30	0.151	0.303	0.152	7448		30	0.164	0.368	0.204	9996		30	0.201	0.365	0.164	8036		30	0.282	0.489	0.207	10143
30	0.144	0.293	0.149	7301		30	0.256	0.475	0.219	10731		30	0.171	0.327	0.156	7644		30	0.216	0.41	0.194	9506
30	0.164	0.316	0.152	7448		30	0.198	0.397	0.199	9751		30	0.157	0.311	0.154	7546		30	0.235	0.437	0.202	9898
31	0.136	0.301	0.165	8085		31	0.155	0.364	0.209	10241		31	0.186	0.336	0.15	7350		31	0.166	0.353	0.187	9163
31	0.148	0.31	0.162	7938		31	0.174	0.327	0.153	7497		31	0.248	0.403	0.155	7595		31	0.218	0.401	0.183	8967
31	0.155	0.324	0.169	8281		31	0.144	0.284	0.14	6860		31	0.244	0.411	0.167	8183		31	0.194	0.382	0.188	9212
32	0.121	0.268	0.147	7203		32	0.162	0.4	0.238	11662		32	0.188	0.401	0.213	10437		32	0.191	0.399	0.208	10192
32	0.144	0.303	0.159	7791		32	0.19	0.431	0.241	11809		32	0.222	0.441	0.219	10731		32	0.212	0.415	0.203	9947
32	0.175	0.32	0.145	7105		32	0.223	0.442	0.219	10731		32	0.306	0.532	0.226	11074		32	0.246	0.442	0.196	9604
33	0.243	0.503	0.26	12740		33	0.186	0.523	0.337	16513		33	0.283	0.507	0.224	10976		33	0.314	0.545	0.231	11319
33	0.235	0.513	0.278	13622		33	0.245	0.574	0.329	16121		33	0.206	0.431	0.225	11025		33	0.217	0.455	0.238	11662
33	0.273	0.536	0.263	12887		33	0.3	0.63	0.33	16170		33	0.239	0.466	0.227	11123		33	0.198	0.431	0.233	11417
34	0.184	0.3	0.116	5684		34	0.239	0.382	0.143	7007		34	0.22	0.372	0.152	7448		34	0.25	0.461	0.211	10339
34	0.236	0.354	0.118	5782		34	0.194	0.329	0.135	6615		34	0.169	0.309	0.14	6860		34	0.271	0.489	0.218	10682
34	0.171	0.287	0.116	5684		34	0.29	0.443	0.153	7497		34	0.221	0.365	0.144	7056		34	0.232	0.442	0.21	10290
35	0.15	0.27	0.12	5880		35	0.265	0.457	0.192	9408		35	0.213	0.397	0.184	9016		35	0.237	0.403	0.166	8134
35	0.155	0.267	0.112	5488		35	0.296	0.497	0.201	9849		35	0.185	0.346	0.161	7889		35	0.163	0.326	0.163	7987
35	0.143	0.254	0.111	5439		35	0.21	0.392	0.182	8918		35	0.245	0.42	0.175	8575		35	0.251	0.406	0.155	7595
36	0.206	0.295	0.089	4361		36	0.148	0.283	0.135	6615		36	0.293	0.517	0.224	10976		36	0.302	0.49	0.188	9212
36	0.149	0.247	0.098	4802		36	0.209	0.363	0.154	7546		36	0.25	0.479	0.229	11221		36	0.391	0.576	0.185	9065
36	0.151	0.243	0.092	4508		36	0.264	0.399	0.135	6615		36	0.229	0.423	0.194	9506		36	0.418	0.594	0.176	8624
37	0.163	0.26	0.097	4753		37	0.134	0.275	0.141	6909		37	0.127	0.197	0.07	3430		37	0.186	0.35	0.164	8036
37	0.182	0.296	0.114	5586		37	0.149	0.292	0.143	7007		37	0.104	0.182	0.078	3822		37	0.176	0.355	0.179	8771
37	0.177	0.295	0.118	5782		37	0.154	0.31	0.156	7644		37	0.177	0.25	0.073	3577		37	0.211	0.38	0.169	8281
38	0.128	0.205	0.077	3773		38	0.259	0.504	0.245	12005		38	0.27	0.527	0.257	12593		38	0.183	0.361	0.178	8722
38	0.222	0.309	0.087	4263		38	0.256	0.509	0.253	12397		38	0.28	0.531	0.251	12299		38	0.221	0.399	0.178	8722
38	0.157	0.233	0.076	3724		38	0.211	0.434	0.223	10927		38	0.334	0.577	0.243	11907		38	0.329	0.505	0.176	8624
39	0.17	0.339	0.169	8281		39	0.167	0.358	0.191	9359		39	0.197	0.257	0.06	2940		39	0.173	0.31	0.137	6713
39	0.15	0.325	0.175	8575		39	0.446	0.628	0.182	8918		39	0.108	0.171	0.063	3087		39	0.177	0.3	0.123	6027
39	0.16	0.339	0.179	8771		39	0.212	0.412	0.2	9800		39	0.123	0.183	0.06	2940		39	0.203	0.331	0.128	6272
40	0.311	0.38	0.069	3381		40	0.166	0.358	0.192	9408		40	0.148	0.289	0.141	6909		40	0.275	0.487	0.212	10388
40	0.295	0.369	0.074	3626		40	0.23	0.432	0.202	9898		40	0.173	0.308	0.135	6615		40	0.268	0.491	0.223	10927
40	0.385	0.455	0.07	3430		40	0.2	0.39	0.19	9310		40	0.195	0.337	0.142	6958		40	0.191	0.392	0.201	9849
41	0.165	0.297	0.132	6468		41	0.154	0.308	0.154	7546		41	0.168	0.366	0.198	9702		41	0.193	0.366	0.173	8477
41	0.159	0.297	0.138	6762		41	0.154	0.304	0.15	7350		41	0.166	0.343	0.177	8673		41	0.193	0.375	0.182	8918
41	0.159	0.29	0.131	6419		41	0.17	0.32	0.15	7350		41	0.251	0.441	0.19	9310		41	0.226	0.407	0.181	8869
42	0.154	0.282	0.128	6272		42	0.158	0.354	0.196	9604		42	0.203	0.403	0.2	9800		42	0.216	0.442	0.226	11074
42	0.196	0.33	0.134	6566		42	0.207	0.382	0.175	8575		42	0.205	0.408	0.203	9947		42	0.19	0.423	0.233	11417
42	0.168	0.303	0.135	6615		42	0.192	0.358	0.166	8134		42	0.192	0.404	0.212	10388		42	0.204	0.424	0.22	10780
43	0.027	0.109	0.082	4018		43	0.068	0.187	0.119	5831		43	0.094	0.22	0.126	6174		43	0.132	0.31	0.178	8722
43	0.007	0.106	0.099	4851		43	0.042	0.136	0.094	4606		43	0.129	0.244	0.115	5635		43	0.124	0.284	0.16	7840
43	0.008	0.116	0.108	5292		43	0.044	0.167	0.123	6027		43	0.19	0.308	0.118	5782		43	0.099	0.266	0.167	8183
44	0.177	0.343	0.166	8134		44	0.152	0.32	0.168	8232		44	0.168	0.355	0.187	9163		44	0.162	0.339	0.177	8673
44	0.165	0.333	0.168	8232		44	0.215	0.389	0.174	8526		44	0.192	0.382	0.19	9310		44	0.243	0.405	0.162	7938
44	0.196	0.354	0.158	7742		44	0.226	0.405	0.179	8771		44	0.19	0.368	0.178	8722		44	0.228	0.406	0.178	8722
45	0.184	0.319	0.135	6615		45	0.208	0.369	0.161	7889		45	0.222	0.346	0.124	6076		45	0.225	0.367	0.142	6958
45	0.194	0.334	0.14	6860		45	0.213	0.374	0.161	7889		45	0.197	0.35	0.153	7497		45	0.227	0.365	0.138	6762
45	0.237	0.368	0.131	6419		45	0.182	0.341	0.159	7791		45	0.187	0.327	0.14	6860		45	0.236	0.381	0.145	7105
46	0.158	0.31	0.152	7448		46	0.223	0.388	0.165	8085		46	0.188	0.37	0.182	8918		46	0.189	0.384	0.195	9555
46	0.138	0.3	0.162	7938		46	0.181	0.335	0.154	7546		46	0.196	0.381	0.185	9065		46	0.195	0.387	0.192	9408
46	0.155	0.308	0.153	7497		46	0.288	0.448	0.16	7840		46	0.211	0.406	0.195	9555		46	0.19	0.387	0.197	9653
47	0.045	0.107	0.062	3038		47	0.038	0.149	0.111	5439		47	0.058	0.162	0.104	5096		47	0.044	0.176	0.132	6468
47	0.03	0.121	0.091	4459		47	0.05	0.167	0.117	5733		47	0.069	0.182	0.113	5537		47	0.024	0.165	0.141	6909
47	0.029	0.099	0.07	3430		47	0.053	0.179	0.126	6174		47	0.073	0.18	0.107	5243		47	0.016	0.168	0.152	7448
48	0.185	0.318	0.133	6517		48	0.135	0.327	0.192	9408		48	0.206	0.358	0.152	7448		48	0.256	0.465	0.209	10241
48	0.211	0.343	0.132	6468		48	0.173	0.372	0.199	9751		48	0.162	0.305	0.143	7007		48	0.205	0.418	0.213	10437
48	0.283	0.407	0.124	6076		48	0.226	0.406	0.18	8820		48	0.211	0.358	0.147	7203		48	0.23	0.445	0.215	10535
49	0.121	0.211	0.09	4410		49	0.188	0.321	0.133	6517		49	0.248	0.474	0.226	11074		49	0.252	0.452	0.2	9800
49	0.153	0.259	0.106	5194		49	0.154	0.282	0.128	6272		49	0.259	0.458	0.199	9751		49	0.249	0.464	0.215	10535
49	0.17	0.272	0.102	4998		49	0.184	0.346	0.162	7938		49	0.208	0.422	0.214	10486		49	0.321	0.523	0.202	9898
50	0.247	0.415	0.168	8232		50	0.227	0.407	0.18	8820		50	0.216	0.447	0.231	11319		50	0.188	0.404	0.216	10584
50	0.232	0.4	0.168	8232		50	0.186	0.37	0.184	9016		50	0.305	0.529	0.224	10976		50	0.175	0.383	0.208	10192
50	0.32	0.474	0.154	7546		50	0.3	0.483	0.183	8967		50	0.265	0.487	0.222	10878		50	0.263	0.481	0.218	10682
51	0.159	0.341	0.182	8918		51	0.152	0.381	0.229	11221		51	0.149	0.263	0.114	5586		51	0.19	0.343	0.153	7497
51	0.2	0.392	0.192	9408		51	0.235	0.478	0.243	11907		51	0.13	0.254	0.124	6076		51	0.221	0.372	0.151	7399
51	0.175	0.355	0.18	8820		51	0.206	0.442	0.236	11564		51	0.123	0.237	0.114	5586		51	0.202	0.353	0.151	7399
52	0.154	0.237	0.083	4067		52	0.135	0.33	0.195	9555		52	0.306	0.507	0.201	9849		52	0.24	0.488	0.248	12152
52	0.022	0.107	0.085	4165		52	0.121	0.324	0.203	9947		52	0.078	0.265	0.187	9163		52	0.12	0.368	0.248	12152
52	0.067	0.165	0.098	4802		52	0.156	0.35	0.194	9506		52	0.111	0.294	0.183	8967		52	0.129	0.36	0.231	11319
53	0.114	0.212	0.098	4802		53	0.148	0.247	0.099	4851		53	0.188	0.346	0.158	7742		53	0.272	0.492	0.22	10780
53	0.157	0.268	0.111	5439		53	0.318	0.435	0.117	5733		53	0.16	0.32	0.16	7840		53	0.312	0.531	0.219	10731
53	0.257	0.345	0.088	4312		53	0.145	0.241	0.096	4704		53	0.298	0.471	0.173	8477		53	0.359	0.569	0.21	10290
54	0.206	0.285	0.079	3871		54	0.185	0.363	0.178	8722		54	0.143	0.281	0.138	6762		54	0.085	0.33	0.245	12005
54	0.168	0.243	0.075	3675		54	0.248	0.43	0.182	8918		54	0.159	0.274	0.115	5635		54	0.078	0.3	0.222	10878
54	0.24	0.31	0.07	3430		54	0.331	0.519	0.188	9212		54	0.176	0.299	0.123	6027		54	0.174	0.4	0.226	11074
55	0.321	0.439	0.118	5782		55	0.078	0.255	0.177	8673		55	0.178	0.407	0.229	11221		55	0.093	0.308	0.215	10535
55	0.048	0.164	0.116	5684		55	0.077	0.258	0.181	8869		55	0.113	0.316	0.203	9947		55	0.105	0.33	0.225	11025
55	0.166	0.283	0.117	5733		55	0.104	0.289	0.185	9065		55	0.115	0.327	0.212	10388		55	0.112	0.337	0.225	11025
56	0.151	0.287	0.136	6664		56	0.127	0.312	0.185	9065		56	0.149	0.289	0.14	6860		56	0.183	0.372	0.189	9261
56	0.14	0.272	0.132	6468		56	0.174	0.334	0.16	7840		56	0.207	0.365	0.158	7742		56	0.204	0.395	0.191	9359
56	0.156	0.301	0.145	7105		56	0.193	0.373	0.18	8820		56	0.159	0.309	0.15	7350		56	0.278	0.462	0.184	9016
57	0.23	0.275	0.045	2205		57	0.176	0.296	0.12	5880		57	0.14	0.287	0.147	7203		57	0.253	0.409	0.156	7644
57	0.178	0.222	0.044	2156		57	0.149	0.279	0.13	6370		57	0.188	0.332	0.144	7056		57	0.254	0.403	0.149	7301
57	0.209	0.256	0.047	2303		57	0.269	0.395	0.126	6174		57	0.314	0.469	0.155	7595		57	0.313	0.472	0.159	7791
58	0.15	0.266	0.116	5684		58	0.19	0.341	0.151	7399		58	0.232	0.347	0.115	5635		58	0.18	0.327	0.147	7203
58	0.393	0.508	0.115	5635		58	0.2	0.339	0.139	6811		58	0.134	0.241	0.107	5243		58	0.215	0.358	0.143	7007
58	0.193	0.307	0.114	5586		58	0.15	0.295	0.145	7105		58	0.183	0.297	0.114	5586		58	0.208	0.348	0.14	6860
59	0.169	0.305	0.136	6664		59	0.088	0.413	0.325	15925		59	0.214	0.382	0.168	8232		59	0.389	0.531	0.142	6958
59	0.154	0.29	0.136	6664		59	0.188	0.532	0.344	16856		59	0.167	0.334	0.167	8183		59	0.222	0.368	0.146	7154
59	0.306	0.447	0.141	6909		59	0.249	0.6	0.351	17199		59	0.214	0.385	0.171	8379		59	0.187	0.343	0.156	7644
60	0.193	0.363	0.17	8330		60	0.261	0.478	0.217	10633		60	0.243	0.462	0.219	10731		60	0.217	0.524	0.307	15043
60	0.168	0.336	0.168	8232		60	0.246	0.458	0.212	10388		60	0.163	0.372	0.209	10241		60	0.229	0.537	0.308	15092
60	0.199	0.364	0.165	8085		60	0.234	0.453	0.219	10731		60	0.182	0.374	0.192	9408		60	0.227	0.522	0.295	14455
61	0.131	0.21	0.079	3871		61	0.259	0.416	0.157	7693		61	0.25	0.476	0.226	11074		61	0.209	0.416	0.207	10143
61	0.148	0.233	0.085	4165		61	0.272	0.438	0.166	8134		61	0.183	0.396	0.213	10437		61	0.231	0.437	0.206	10094
61	0.212	0.293	0.081	3969		61	0.196	0.364	0.168	8232		61	0.202	0.421	0.219	10731		61	0.252	0.464	0.212	10388
62	0.181	0.246	0.065	3185		62	0.19	0.345	0.155	7595		62	0.227	0.408	0.181	8869		62	0.153	0.277	0.124	6076
62	0.195	0.272	0.077	3773		62	0.212	0.373	0.161	7889		62	0.278	0.464	0.186	9114		62	0.129	0.241	0.112	5488
62	0.216	0.285	0.069	3381		62	0.257	0.407	0.15	7350		62	0.223	0.399	0.176	8624		62	0.193	0.315	0.122	5978
63	0.164	0.332	0.168	8232		63	0.286	0.534	0.248	12152		63	0.223	0.394	0.171	8379		63	0.192	0.415	0.223	10927
63	0.214	0.39	0.176	8624		63	0.307	0.532	0.225	11025		63	0.263	0.429	0.166	8134		63	0.198	0.401	0.203	9947
63	0.234	0.4	0.166	8134		63	0.206	0.443	0.237	11613		63	0.206	0.379	0.173	8477		63	0.315	0.527	0.212	10388

## Sheet: Phenotypic Data
Variety	Plant Height-ck	Plant Height-T1	Plant Height-T2	Plant Height-TR	Plant Height	Variety	Stem Thickness -CK	Stem Thickness -T1	Stem Thickness -T2	Stem Thickness -TR	Stem Thickness	Variety	Leaf Length -CK	Leaf Length -T1	Leaf Length -T2	Leaf Length -TR	Leaf Length	Variety	Leaf Width -CK	Leaf Width -T1	Leaf Width -T2	Leaf Width -TR	Leaf Width
1	26.5	26.8	27	35.5	28.95	1	2.61	3.21	3.07	3.7	3.1475	1	16.3	17	16.2	16.5	16.5	1	1.6	1.6	1.6	1.2	1.5
1	26.3	27.5	27.5	33	28.575	1	3.21	3.62	3.38	3.47	3.42	1	11	10.5	10.5	17	12.25	1	2.1	1.8	1.6	1.2	1.675
1	28.2	29.4	29.5	34.5	30.4	1	3.37	3.58	3.4	3.56	3.4775	1	16.5	16	16	11	14.875	1	1.7	1.7	1.6	1.2	1.55
2	32.5	34	34	39	34.875	2	4.14	4.47	3.97	4.43	4.2525	2	14	14.7	14.2	14.5	14.35	2	1.7	1.7	1.1	1.1	1.4
2	31.8	33.5	34.8	40.6	35.175	2	3.64	4.55	4.03	4.87	4.2725	2	15.5	15.6	15.5	13.8	15.1	2	1.7	1.7	1.6	1.3	1.575
2	30	31.5	32	40.2	33.425	2	3.5	4.22	3.94	4.3	3.99	2	14.4	14.3	14	14.8	14.375	2	1.6	1.6	1.3	1.5	1.5
3	30.4	31.5	31.5	41.2	33.65	3	3.32	3.76	3.4	4.13	3.6525	3	18.5	18.2	18.1	18.3	18.275	3	1.7	1.6	1.5	1.5	1.575
3	29.8	31.1	31.2	40.5	33.15	3	3.44	3.55	3.48	4.35	3.705	3	17.3	17.4	17.5	17.2	17.35	3	1.7	1.7	1.6	1.6	1.65
3	29.6	31.3	31.3	42.5	33.675	3	3.23	3.65	3.63	4.3	3.7025	3	17.9	18.5	18	17.8	18.05	3	1.7	1.6	1.5	1.6	1.6
4	38.7	40.4	41	45	41.275	4	4.2	4.4	4.29	4.68	4.3925	4	16.2	17	16.7	16.6	16.625	4	2	1.8	1	1	1.45
4	38.7	40.6	41	47	41.825	4	4.1	4.44	4.53	5.04	4.5275	4	16.7	17.3	16.7	16.6	16.825	4	2	1.8	1.3	1	1.525
4	37.8	39.5	39.7	45	40.5	4	4.1	4.65	4.38	5.3	4.6075	4	16.5	16.3	16.3	16.5	16.4	4	1.8	1.8	1.7	1.5	1.7
5	34	35.5	35.6	36	35.275	5	2.89	3.97	3.56	3.81	3.5575	5	15.2	15.3	14.5	15	15	5	1.6	1.5	1	0.9	1.25
5	31.7	33	33	36.5	33.55	5	2.79	3.98	3.78	3.5	3.5125	5	14.4	14.6	14.6	14.4	14.5	5	1.6	1.5	1	0.9	1.25
5	32	33	33.3	39.2	34.375	5	3.06	3.68	3.41	3.66	3.4525	5	16.7	17.2	17	17	16.975	5	1.7	1.6	1.1	0.9	1.325
6	17.2	17.5	17.5	18.5	17.675	6	2.23	2.47	1.82	2.64	2.29	6	12.7	13.2	13	14	13.225	6	0.9	1.2	1	1.3	1.1
6	18.5	19	19.2	24.5	20.3	6	2.35	2.42	2.41	2.63	2.4525	6	13.9	14.3	14.5	14.2	14.225	6	0.9	1.3	1.3	1.3	1.2
6	19.5	19.5	19.9	24	20.725	6	2.28	2.04	2.42	2.61	2.3375	6	15.3	14.5	15.5	14.5	14.95	6	0.9	1.5	1.3	1.3	1.25
7	35.8	36.5	36.6	38.5	36.85	7	3.86	4.22	4.23	4.32	4.1575	7	12.2	14.7	15	15	14.225	7	1.6	1.4	1.5	1.5	1.5
7	35.6	36	36	38.2	36.45	7	3.43	3.85	4.38	4	3.915	7	14.7	15	15.1	14.8	14.9	7	1.7	1.5	1.5	1.5	1.55
7	34.4	34.5	34.5	37.2	35.15	7	3.9	3.84	4.04	4.03	3.9525	7	14.2	14.4	14.5	14.5	14.4	7	1.6	1.5	1.5	1.5	1.525
8	36.5	38.3	39	45	39.7	8	3.66	3.98	4.1	4.46	4.05	8	17.6	17.6	17.5	17.5	17.55	8	1.6	1.7	1.6	1.6	1.625
8	35.8	37.5	38.7	46.5	39.625	8	3.34	3.88	3.8	4.36	3.845	8	18.7	19.1	19	18.5	18.825	8	1.7	1.6	1.7	1.6	1.65
8	36.5	38.2	38.6	43.5	39.2	8	3.51	3.92	3.78	4.3	3.8775	8	16	16	16.5	16.4	16.225	8	1.6	1.6	1.6	1.5	1.575
9	37	38.3	39	44	39.575	9	3.98	3.89	4.11	4.55	4.1325	9	15.5	15.5	15.5	15.5	15.5	9	1.5	1.6	1.6	1.6	1.575
9	37	38.5	38.9	43.6	39.5	9	4.03	4.32	4.25	5.3	4.475	9	14.5	14.6	14.8	14.5	14.6	9	1.7	1.6	1.6	1.6	1.625
9	37.8	39.2	39	43.8	39.95	9	4.09	4.44	4.28	4.82	4.4075	9	14.5	14.6	15	15	14.775	9	1.6	1.6	1.6	1.5	1.575
10	23.5	28.8	29.5	40.4	30.55	10	3.72	3.85	3.74	4.21	3.88	10	17.5	17.8	17.5	17.5	17.575	10	2.4	2.2	1.7	1.4	1.925
10	25.2	26.2	26.9	34.3	28.15	10	3.27	3.52	3.01	3.81	3.4025	10	14.4	14.7	14.5	14.5	14.525	10	2.3	2	1.2	1.6	1.775
10	24.2	28.3	28.3	37.9	29.675	10	3.48	3.49	3.63	3.9	3.625	10	16	15.8	16.5	16	16.075	10	2.1	2	1	1.3	1.6
11	33.1	34.5	35	46	37.15	11	3.66	4.16	3.77	4.64	4.0575	11	18.4	18.8	18.6	18.5	18.575	11	2	1.9	1.7	1.7	1.825
11	33.8	35.2	35.5	46	37.625	11	3.37	3.82	3.68	4.39	3.815	11	17.2	17.3	17.5	17	17.25	11	1.8	1.8	1.5	1.6	1.675
11	34.1	36	37	47.8	38.725	11	3.59	3.91	3.93	4.4	3.9575	11	18	17.9	18.1	17.8	17.95	11	1.8	1.9	1.6	1.7	1.75
12	34.4	35.7	36.1	42.3	37.125	12	3.59	3.87	4.05	4.47	3.995	12	16.3	16.3	16.2	16.4	16.3	12	2	2	2	2	2
12	35	36.6	36.7	41.1	37.35	12	3.94	4.35	4.36	4.59	4.31	12	15.3	15.9	15.7	15.5	15.6	12	2	2	2	2	2
12	36	37.5	38.5	41.5	38.375	12	4.03	4.43	4.8	4.86	4.53	12	14.5	14.6	14.5	15	14.65	12	2.1	2.1	2	2	2.05
13	39	40.2	40.5	42	40.425	13	3.82	4.18	4.18	4.34	4.13	13	14.3	14.4	14.5	14	14.3	13	2	1.7	1	1.2	1.475
13	39.5	40.6	41	43.8	41.225	13	4.13	4.31	4.43	4.96	4.4575	13	14.6	15.1	14.6	14.5	14.7	13	2	1.8	1.9	1.7	1.85
13	37.4	38.9	39.3	42.3	39.475	13	4.03	4.67	4.53	5	4.5575	13	15	15.2	15	15	15.05	13	2.1	1.8	1.7	1.7	1.825
14	41	42.4	43	48	43.6	14	4.34	4.51	4.68	5.13	4.665	14	15.9	16	16	15.5	15.85	14	1.8	1.9	1.7	1.7	1.775
14	37.9	39.3	40	46	40.8	14	3.82	4.07	4.15	4.86	4.225	14	16.2	16.3	16.5	16.3	16.325	14	1.7	1.6	1.6	1.7	1.65
14	41	42.7	43.4	47	43.525	14	3.88	4.39	4.4	4.79	4.365	14	16.3	16.1	16.4	16	16.2	14	1.7	1.7	1.6	1.7	1.675
15	35.6	37.1	37.6	43.5	38.45	15	3.89	4.15	4.01	4.82	4.2175	15	14.1	14.4	14	14.5	14.25	15	1.6	1.6	1.6	1.7	1.625
15	35.7	37.8	37.6	42.7	38.45	15	3.98	4.28	4.36	4.6	4.305	15	13.7	14.3	13.9	14	13.975	15	1.7	1.6	1.3	1.1	1.425
15	36.5	38.3	39	45.8	39.9	15	4.1	4.15	4.24	4.88	4.3425	15	15.7	16	15.5	15.6	15.7	15	1.7	1.7	1.4	1.6	1.6
16	33.5	34.7	35	41.5	36.175	16	3.86	3.93	3.98	4.49	4.065	16	16	15.2	15.9	15.6	15.675	16	1	1	1	1.1	1.025
16	30.2	31.2	31.5	37	32.475	16	3.73	3.72	3.8	4.17	3.855	16	16.6	17	16.5	16.5	16.65	16	1	1	1	1	1
16	29	30.1	31	39.4	32.375	16	3.61	3.82	3.71	4.13	3.8175	16	17.5	17.7	17.5	17.5	17.55	16	1	1	1	1	1
17	39.5	40.6	41	47.2	42.075	17	3.54	4.36	3.79	4.96	4.1625	17	16.8	17	16.5	16.6	16.725	17	1.7	1.6	1.6	1.6	1.625
17	40	41.4	41.5	49.3	43.05	17	3.78	4.29	4.07	4.91	4.2625	17	18.1	18	18.5	18.3	18.225	17	1.8	1.6	1.7	1.6	1.675
17	41.8	43.1	43.5	50	44.6	17	3.77	4.39	3.9	5.21	4.3175	17	18.7	18.5	18.7	18.2	18.525	17	1.8	1.7	1.7	1.6	1.7
18	29.5	29.5	31.5	42.5	33.25	18	3.23	3.5	3.38	3.8	3.4775	18	13.8	18.2	18.2	18.1	17.075	18	1.7	1.5	1.2	0.9	1.325
18	25	25.5	26	35.5	28	18	3.12	3.26	3.3	3.5	3.295	18	18.2	15	15	15.2	15.85	18	1.7	1.5	1.1	1	1.325
18	25	25	25.2	33	27.05	18	2.78	3.16	3.17	3.23	3.085	18	15	16.3	15.5	16	15.7	18	1.6	1.4	1	1	1.25
19	29	30.1	30.5	40.5	32.525	19	3.38	3.63	3.73	4.01	3.6875	19	17.6	17.5	17.6	17.7	17.6	19	1.9	1.7	1.7	1.6	1.725
19	24.25	26	26	34.5	27.6875	19	2.87	3.16	3.56	3.3	3.2225	19	15.6	15.5	16	15.5	15.65	19	1.8	1.6	1.7	1.2	1.575
19	28	29.3	30	40	31.825	19	2.81	3.67	3.65	4	3.5325	19	17.6	17.5	17.7	17.5	17.575	19	1.8	1.7	1.6	1.5	1.65
20	31	32.4	33	44.5	35.225	20	3.1	3.75	3.83	4.11	3.6975	20	18	17.5	17.7	17.5	17.675	20	1.7	1.8	1.7	1.7	1.725
20	31.3	32.5	33	43.3	35.025	20	3.62	4	3.57	4.52	3.9275	20	17.5	17.5	17.7	17.5	17.55	20	1.7	1.8	1.7	1.7	1.725
20	33.4	34.3	35	47	37.425	20	3.43	4.04	4.013	4.7	4.04575	20	17.5	17.3	17.4	17	17.3	20	1.7	2	1.7	2	1.85
21	45	45.7	46	49.3	46.5	21	4.19	4.48	4.38	5.1	4.5375	21	16.3	16.2	15.6	16	16.025	21	1.7	1.5	1.3	1.1	1.4
21	41.3	41.7	42	47.8	43.2	21	3.91	4.09	3.78	4.7	4.12	21	17	16.8	17.2	17	17	21	1.7	1.6	1.5	1.5	1.575
21	41.8	42.8	43	49	44.15	21	4.09	4.05	3.96	4.52	4.155	21	16.6	16.6	16	16.7	16.475	21	1.7	1.6	1.3	1.2	1.45
22	31	32.5	32.8	37.5	33.45	22	3.15	3.52	3.31	3.82	3.45	22	13.3	13.2	13.6	17.2	14.325	22	1.5	1.6	1	1.3	1.35
22	31.1	32.5	32.6	36	33.05	22	3.53	3.65	3.52	3.8	3.625	22	13.2	13.5	13.4	13.2	13.325	22	1.5	1.6	1	1.2	1.325
22	32.1	33.5	33.5	37.2	34.075	22	3.73	3.87	3.74	4.17	3.8775	22	14.1	14.5	14.5	13.3	14.1	22	1.5	1.6	1.4	1.3	1.45
23	39.6	41	41	44.2	41.45	23	3.81	3.41	3.86	4.22	3.825	23	18	18.5	18	14	17.125	23	1.6	1.6	1.5	1.1	1.45
23	37	38.5	38.7	42.5	39.175	23	3.45	3.31	3.243	3.68	3.42075	23	18.8	19	19	18	18.7	23	1.6	1.7	1	1	1.325
23	36.3	37.5	37.7	45.5	39.25	23	3.27	3.39	3.37	3.87	3.475	23	17.5	17.5	17.5	18.7	17.8	23	1.5	1.6	1	1	1.275
24	25.8	26.1	26.5	36.5	28.725	24	2.8	3.26	3.19	3.91	3.29	24	18.3	17.5	18	18	17.95	24	1.4	1.6	1.4	1.3	1.425
24	26	27.1	27.5	38.6	29.8	24	3.25	3.52	3.52	4.4	3.6725	24	16.3	16.5	17.2	16.5	16.625	24	1.5	1.6	1.5	1.5	1.525
24	25.3	24.8	27.4	34.5	28	24	3.12	3.16	3.66	3.9	3.46	24	17.1	17.3	17.2	17	17.15	24	1.6	1.7	1.5	1.5	1.575
25	29.3	30.8	31	40.5	32.9	25	3.18	3.56	3.56	4.04	3.585	25	16.2	16.6	16.5	15.5	16.2	25	1.6	1.6	1.7	1.7	1.65
25	29.6	31	32	40.5	33.275	25	3.27	3.87	3.62	4.25	3.7525	25	15.6	15	16.4	15.9	15.725	25	1.7	1.6	1.7	1.6	1.65
25	29.4	30.6	31.13	38.6	32.4325	25	3.14	3.72	3.6	3.71	3.5425	25	16.9	17.1	16.7	17	16.925	25	1.6	1.6	1.6	1.4	1.55
26	36.5	37.6	38	42.7	38.7	26	4.07	3.94	4.18	4.72	4.2275	26	14.3	14.3	14.5	14.2	14.325	26	1.7	1.6	1.6	1.5	1.6
26	37.4	37.8	38	43.3	39.125	26	4.25	3.98	4.08	4.87	4.295	26	14.5	12.8	12.5	14.3	13.525	26	1.7	1.6	1.5	1.1	1.475
26	35.5	36.8	36.8	42	37.775	26	3.71	3.8	3.9	4.29	3.925	26	14	14.5	14.3	14	14.2	26	1.5	1.7	1	1	1.3
27	23.5	24.5	25	34.4	26.85	27	3.23	3.62	3.63	4.64	3.78	27	17.2	17.2	17.3	13.5	16.3	27	1.7	1.6	1.6	1.5	1.6
27	26.5	27	27.1	31.2	27.95	27	3.64	3.37	3.52	4.81	3.835	27	17	16.7	17	16.6	16.825	27	1.7	1.6	1.6	1.6	1.625
27	24	24.8	24.5	41	28.575	27	3.34	2.98	3	4.36	3.42	27	16.5	16.4	16.5	17	16.6	27	1.6	1.6	1.5	1.7	1.6
28	36	37.7	38	50	40.425	28	3.47	4.13	3.42	4.81	3.9575	28	20.7	20.7	21	20.5	20.725	28	1.6	1.6	1.6	1.6	1.6
28	36.6	38.2	38.6	48.9	40.575	28	3.66	4.04	4	5.09	4.1975	28	19.5	19.3	20	19	19.45	28	1.7	1.8	1.5	1.6	1.65
28	33.6	35.5	35.6	46.3	37.75	28	3.35	3.69	3.7	4.55	3.8225	28	19.7	20	21	19.7	20.1	28	1.7	1.7	1.6	1.6	1.65
29	36.6	38.2	38.6	50.5	40.975	29	4.33	4.42	4.46	4.93	4.535	29	18.3	18.5	18	18	18.2	29	1.7	1.7	1.6	1.7	1.675
29	36.7	38.2	38.8	50.6	41.075	29	4.29	4.19	4.28	4.82	4.395	29	17.5	17.5	17.5	17.5	17.5	29	1.7	1.7	1.6	1.6	1.65
29	38	39.8	40	51	42.2	29	3.95	4.29	4.23	5.32	4.4475	29	17.9	17.7	17.6	17.7	17.725	29	1.7	1.7	1.6	1.7	1.675
30	31.3	32.8	33.1	41	34.55	30	3.41	3.75	3.72	4.12	3.75	30	15.7	15.8	16.6	14.5	15.65	30	1.6	1.6	1.4	1.2	1.45
30	33.8	35	35	40.5	36.075	30	3.78	4.07	4.01	4.47	4.0825	30	14.7	15.2	14.5	15.7	15.025	30	1.7	1.7	1.4	1.2	1.5
30	34.52	35.8	36	41	36.83	30	4.33	3.95	4.76	4.16	4.3	30	15.7	15.9	15.3	14.5	15.35	30	1.6	1.6	1.4	1.1	1.425
31	30.1	31.2	31.8	44.5	34.4	31	3.13	3.45	3.61	4.39	3.645	31	16.5	16.5	16.5	16.5	16.5	31	1.7	1.6	1.7	1.6	1.65
31	29.2	30.6	30.5	39	32.325	31	2.8	3.02	3.2	3.33	3.0875	31	13.7	14	13.7	14	13.85	31	1.6	1.6	1	1.2	1.35
31	32.4	33.8	34.3	46.1	36.65	31	3.24	3.35	3.6	4.08	3.5675	31	17.8	17.5	17.5	17.9	17.675	31	1.7	1.6	1.6	1.6	1.625
32	38.8	40	40	44.5	40.825	32	3.92	4.05	4.06	4.64	4.1675	32	14.8	14.9	14.7	15	14.85	32	1.6	1.7	1.5	1.6	1.6
32	38.3	40	40	46	41.075	32	3.72	3.77	4.84	4.63	4.24	32	16.6	16.6	16.5	16	16.425	32	1.6	1.6	1.5	1.6	1.575
32	39.6	41	41.3	46	41.975	32	3.77	4.16	4.01	4.81	4.1875	32	17.2	17.2	16.1	17.2	16.925	32	1.6	1.6	1.4	1.6	1.55
33	23	23.2	23.5	27	24.175	33	3.87	4.04	4.1	4.5	4.1275	33	14.2	14.2	14.2	14.5	14.275	33	1.6	1.5	1	1.3	1.35
33	21.7	21.5	22.7	22	21.975	33	3.95	4.21	4.36	4.77	4.3225	33	11.7	12	11.9	12	11.9	33	1.7	1.6	1.3	1.8	1.6
33	21.4	22.2	21.5	30.5	23.9	33	4.04	4.54	4.37	4.62	4.3925	33	13.7	13.5	13.8	13.8	13.7	33	1.7	1.6	1.2	1.2	1.425
34	29.5	30.6	31	40.5	32.9	34	3.13	3.93	3.66	3.89	3.6525	34	16.5	16.9	17	16.5	16.725	34	1.8	1.7	1	1.1	1.4
34	28.6	29.9	30	38.1	31.65	34	3.52	3.56	3.39	3.87	3.585	34	16	16.6	16	16.2	16.2	34	2.1	1.7	1.1	1.1	1.5
34	29.8	30	31.5	41.5	33.2	34	3.18	3.59	3.38	4	3.5375	34	17	17.2	17	17	17.05	34	2	1.7	1	1	1.425
35	35.5	37	37.8	47	39.325	35	3.12	3.72	3.86	4.36	3.765	35	20	20.3	20	19.8	20.025	35	1.7	1.6	1.5	1.5	1.575
35	33.6	35	36	45.5	37.525	35	3.22	3.5	3.61	4.4	3.6825	35	19.6	20.5	20	19.8	19.975	35	1.5	1.6	1.4	1.3	1.45
35	33.3	33.5	33.5	48	37.075	35	3.68	4.17	3.92	4.56	4.0825	35	20	20.5	20.3	19.6	20.1	35	1.7	1.6	1.5	1.3	1.525
36	20.5	20.7	21.2	28.5	22.725	36	2.57	2.76	3.1	3.42	2.9625	36	15.5	15.3	15.4	15.2	15.35	36	1.7	1.4	1.2	1.1	1.35
36	19	19.5	20.2	24.4	20.775	36	3.3	2.8	3.08	3.28	3.115	36	15	15	15	14.9	14.975	36	1.7	1.4	1.3	1.3	1.425
36	21	22	22.7	31.5	24.3	36	3.33	3.1	3.49	4	3.48	36	13.5	13	14.5	13.2	13.55	36	1.8	1.6	1.3	1.1	1.45
37	23.3	24.4	24.8	29.3	25.45	37	3.12	3.17	3.43	3.82	3.385	37	11	10.5	11	11	10.875	37	1.6	1.7	1	0.9	1.3
37	23.5	23.5	24.9	28.5	25.1	37	3.51	3.26	3.45	3.7	3.48	37	11.5	11.3	10.9	11	11.175	37	1.7	1.7	1.1	0.8	1.325
37	23.5	24.5	25.2	31.6	26.2	37	3.64	3.34	3.48	3.66	3.53	37	11	11.8	10.5	10.7	11	37	1.6	1.6	1.1	0.9	1.3
38	25.5	26.2	27	27	26.425	38	3.59	3.26	3.92	3.78	3.6375	38	14	14	14.5	14.3	14.2	38	1.9	2	1.5	1	1.6
38	26.5	27.3	27.8	28	27.4	38	4.74	4.12	4.64	4.57	4.5175	38	13.5	13	13.5	12.8	13.2	38	1.9	2	1.4	1	1.575
38	26.6	27.5	28	28.2	27.575	38	3.54	3.15	3.52	4.1	3.5775	38	13.5	13.3	13.1	12.9	13.2	38	1.7	1.5	1.3	1	1.375
39	24.7	25.9	26.1	30.2	26.725	39	4	4.19	4.26	4.54	4.2475	39	15.1	15	15.2	14.9	15.05	39	1.8	1.7	1.3	0.9	1.425
39	28.3	29.5	29.1	34.4	30.325	39	3.8	4.04	4.01	4.33	4.045	39	13.5	13.5	13.5	13.3	13.45	39	1.9	1.7	1.5	1.2	1.575
39	28	29	29.5	32	29.625	39	4.22	4.24	4.37	4.63	4.365	39	13.5	13	13.3	12.8	13.15	39	1.7	1.7	1.2	0.9	1.375
40	15	17.5	17.5	17	16.75	40	3.39	3.24	3.43	4.55	3.6525	40	10.5	10.5	10	9.5	10.125	40	1.5	1.6	1.2	0.7	1.25
40	19	19.3	18.5	19.5	19.075	40	4.02	4.06	3.53	5.12	4.1825	40	13.5	12.5	14.2	12.5	13.175	40	1.6	1.6	1.2	0.7	1.275
40	16	15	17.4	17.3	16.425	40	3.99	3.16	3.4	4.12	3.6675	40	10.2	10.3	11.3	10	10.45	40	1.7	1.7	1.3	0.7	1.35
41	24	25	25.5	33.9	27.1	41	3.96	4	4.13	4.62	4.1775	41	14.8	14.8	15	14.5	14.775	41	1.5	1.5	1.5	1.3	1.45
41	26.7	27.5	28.5	35.6	29.575	41	3.62	3.89	4.67	4.66	4.21	41	11.8	12	11.6	11.5	11.725	41	1.5	1.6	1.5	1.4	1.5
41	25	24.8	25.3	34.6	27.425	41	3.55	4.04	4.28	4.51	4.095	41	15.6	15.9	16.2	15.7	15.85	41	1.4	1.5	1.5	1.2	1.4
42	22.8	23	23.6	28	24.35	42	4.44	4.03	4.43	4.48	4.345	42	11	10.9	11	10.5	10.85	42	1.5	1.5	1.4	1.1	1.375
42	22.7	23.1	23.3	29.2	24.575	42	3.86	4.09	3.92	4.69	4.14	42	11.5	11.3	11.2	11.2	11.3	42	1.5	1.5	1.2	1	1.3
42	22.5	22.7	23	30.1	24.575	42	3.79	3.75	4.3	4.62	4.115	42	11.6	11	11.5	11	11.275	42	1.5	1.5	1.3	1.1	1.35
43	24	27.5	24.5	24.8	25.2	43	4.11	4.19	4.51	4.8	4.4025	43	13.9	14	13	12.5	13.35	43	1.6	1.4	1.2	0.7	1.225
43	27.3	24	27.8	28.3	26.85	43	4.39	4.08	4.58	4.94	4.4975	43	12.8	13.5	13.5	13.5	13.325	43	1.6	1.3	1.1	0.9	1.225
43	25.6	26	27	27	26.4	43	4.3	4.51	4.5	4.64	4.4875	43	15.5	18.6	15.5	15	16.15	43	1.6	1.4	1.2	0.8	1.25
44	35.2	35.5	36	40	36.675	44	4.18	4.32	4.34	4.55	4.3475	44	16.2	16	16	16	16.05	44	1.6	1.6	1.3	1	1.375
44	34.5	35	35.2	40.2	36.225	44	4.47	4.37	4.48	4.91	4.5575	44	16	15.9	16.3	15.8	16	44	1.7	1.7	1.6	1.5	1.625
44	30.7	31	32	38.4	33.025	44	4.1	4.08	3.93	4.51	4.155	44	16.5	16.5	16.5	16.8	16.575	44	1.6	1.6	1.3	1.5	1.5
45	20.5	21.5	22.5	27.1	22.9	45	3.39	3.47	3.57	3.94	3.5925	45	8.5	8.3	8.2	8	8.25	45	1.5	1.6	1.6	1.4	1.525
45	17.7	18.5	19	25.8	20.25	45	3.14	3.15	3.2	3.62	3.2775	45	8.5	8.7	9.5	8.8	8.875	45	1.6	1.6	1.6	1.5	1.575
45	19.6	20	23.5	31	23.525	45	3.55	3.37	3.8	4.24	3.74	45	14	14	14	14.5	14.125	45	1.4	1.5	1.5	1.3	1.425
46	21	21.7	22.5	31	24.05	46	3.56	3.36	3.72	4.06	3.675	46	15.2	14.9	15	14.8	14.975	46	1.5	1.5	1.5	1.4	1.475
46	22	23	23.5	31	24.875	46	3.79	3.3	3.62	3.91	3.655	46	14.5	14.3	14.8	14.5	14.525	46	1.5	1.5	1.5	1.4	1.475
46	21	21.9	23	30.5	24.1	46	3.43	3.28	4.01	4.11	3.7075	46	14	13.6	14.2	13.5	13.825	46	1.5	1.6	1.5	1.4	1.5
47	23	24.5	24.5	33.5	26.375	47	3.56	3.77	4.1	4.41	3.96	47	15.5	15.5	15.6	15.6	15.55	47	1.7	1.6	1.5	1.6	1.6
47	24	24	24.6	33.5	26.525	47	3.31	3.43	3.67	3.91	3.58	47	17	16.8	16.7	16.7	16.8	47	1.5	1.5	1.6	1.5	1.525
47	22.2	22.8	22.5	30	24.375	47	3.28	3.66	3.42	3.65	3.5025	47	16	15.4	15.8	15.7	15.725	47	1.6	1.6	1.2	1	1.35
48	30.5	31.1	32	32.3	31.475	48	3.59	3.8	3.95	3.94	3.82	48	15.5	15.3	15.8	15.4	15.5	48	1.4	1.3	1	0.9	1.15
48	29.4	30.5	31.5	31.3	30.675	48	4.05	3.74	3.9	3.55	3.81	48	16.3	16.5	16.8	16.6	16.55	48	1.4	1.3	1	0.9	1.15
48	30.2	31.3	32	32	31.375	48	3.83	3.68	3.97	4.17	3.9125	48	16.5	16.8	17.8	16.5	16.9	48	1.5	1.5	1.2	0.9	1.275
49	30.3	31.2	32	34	31.875	49	3.88	4.1	3.85	4.68	4.1275	49	14.5	14.6	14.5	14.4	14.5	49	1.5	1.5	1.4	0.9	1.325
49	28.5	29.5	30.2	32.2	30.1	49	3.69	3.73	3.83	4.3	3.8875	49	12.5	12.6	13	11.5	12.4	49	1.4	1.5	1.5	1	1.35
49	30.53	31.5	32.2	33.5	31.9325	49	3.9	4.15	4.09	4.45	4.1475	49	14	12.2	14	12.3	13.125	49	1.5	1.6	1.5	1.3	1.475
50	22.5	23	28	29.2	25.675	50	4.04	4.3	3.25	4.19	3.945	50	16.3	14	16.5	16.5	15.825	50	1.5	1.5	1.5	1.5	1.5
50	20.6	21	26	27.8	23.85	50	4.07	4.5	3.22	3.96	3.9375	50	14.5	15.2	14.5	14.3	14.625	50	1.4	1.5	1.6	1.5	1.5
50	20.5	20.3	26.3	27	23.525	50	3.99	3.86	3.21	4.12	3.795	50	14.4	15	14.5	14.8	14.675	50	1.5	1.5	1.6	1.6	1.55
51	27.5	31	28.8	35.2	30.625	51	3.83	4.2	4.04	4.71	4.195	51	13.9	16.2	14.3	14	14.6	51	1.5	1.8	1.2	1	1.375
51	28.9	29.5	30.5	38.8	31.925	51	3.46	4.02	3.72	4.48	3.92	51	15.2	18.2	15.5	15.1	16	51	1.5	1.9	1.2	1	1.4
51	30	27.1	31.3	38.2	31.65	51	3.73	3.83	4.14	4.56	4.065	51	15	16.3	15	14.8	15.275	51	1.5	1.7	1.5	1.1	1.45
52	27	28.5	31.7	39.5	31.675	52	3.71	3.92	4.22	5	4.2125	52	15.6	16	16.5	16	16.025	52	1.6	1.6	1.9	1.6	1.675
52	28.5	29	30.2	39.4	31.775	52	3.76	4.12	4.55	5.19	4.405	52	18	18.1	18.8	18	18.225	52	1.8	1.8	1.9	1.9	1.85
52	21	23	28	36.4	27.1	52	3.97	4.06	3.86	4.33	4.055	52	16.2	16.2	16.2	16.1	16.175	52	1.7	1.6	1.5	1.1	1.475
53	30.9	31.5	32.1	38.5	33.25	53	3.64	3.52	3.91	4.06	3.7825	53	15.5	15.4	15.5	15	15.35	53	1.6	1.7	1.6	1.5	1.6
53	30.5	31	31.8	38	32.825	53	3.62	3.69	4.04	3.76	3.7775	53	16	15.7	16	14	15.425	53	1.5	1.7	1.6	1.5	1.575
53	29	29.8	31	35	31.2	53	3.53	3.63	3.87	3.8	3.7075	53	14.2	13.8	14	16	14.5	53	1.6	1.7	1.6	1.5	1.6
54	29.5	29.7	30.5	40.7	32.6	54	4.12	4.13	4.13	4.96	4.335	54	11.5	11.5	11.5	11.3	11.45	54	1.4	1.5	1.5	1.4	1.45
54	29.3	29.6	30	38.2	31.775	54	3.88	4.41	4.3	4.88	4.3675	54	12.3	12	12.5	12	12.2	54	1.3	1.5	1.5	1.5	1.45
54	27.3	28	28.7	33.8	29.45	54	3.82	3.97	4.23	4.78	4.2	54	12.7	12.5	12.8	12.5	12.625	54	1.5	1.5	1.6	1.6	1.55
55	20	21	23	28.5	23.125	55	2.84	3.06	3.06	3.26	3.055	55	12.9	12.8	12.8	12.9	12.85	55	1.3	1.3	1.4	1.3	1.325
55	18	28.1	28.2	20.5	23.7	55	2.61	2.91	2.58	2.95	2.7625	55	12.6	13	13	13	12.9	55	1.1	1.1	1.1	1.5	1.2
55	18.3	28.6	28.5	36.2	27.9	55	2.56	2.97	2.99	3.29	2.9525	55	12.5	12.7	12.9	12.7	12.7	55	1.1	1.2	1.2	1.2	1.175
56	23.3	24.5	24.8	33	26.4	56	3.35	3.16	3.34	4.17	3.505	56	16	15.6	16	14.2	15.45	56	1.6	1.3	1	0.8	1.175
56	23.4	23.6	24.3	31	25.575	56	2.93	3.13	3.09	4.04	3.2975	56	13.7	14.2	14.5	14.2	14.15	56	1.6	1.5	1.5	1.2	1.45
56	23.3	24	24	31.5	25.7	56	3.33	3.38	3.47	4.05	3.5575	56	16.1	15.5	16	15.5	15.775	56	1.5	1.2	1.2	1.2	1.275
57	23.1	24.3	25	36	27.1	57	3.48	3.69	3.72	4.45	3.835	57	14.5	14.5	15	14	14.5	57	1.6	1.5	1.4	1	1.375
57	23.6	23.6	24	33.7	26.225	57	3.33	3.99	4.09	4.19	3.9	57	14.9	15.2	15.2	15	15.075	57	1.6	1.6	1.5	1.1	1.45
57	23.3	23.3	23.3	35	26.225	57	3.58	3.59	4.06	4.65	3.97	57	15.5	15.6	15.8	15.2	15.525	57	1.6	1.7	1.3	1	1.4
58	28.8	29.5	30	35.7	31	58	3.77	3.66	3.88	4.25	3.89	58	14.3	14.2	14.5	14.5	14.375	58	1.5	1.5	1.5	1.5	1.5
58	29.6	30.2	30.6	36.1	31.625	58	4.04	4.24	4.18	4.73	4.2975	58	14.8	13.5	14	13.8	14.025	58	1.6	1.6	1.6	1.5	1.575
58	29.7	30	30.8	35.6	31.525	58	4.04	3.87	4.28	4.53	4.18	58	13.5	13.2	13.5	13.2	13.35	58	1.5	1.6	1.6	1.3	1.5
59	30.1	31	31.5	28.5	30.275	59	3.55	3.86	3.95	4.64	4	59	13.1	13.6	13.9	13.7	13.575	59	1.8	1.8	1.8	1.5	1.725
59	28.6	29.4	29.8	37.2	31.25	59	3.82	3.96	4.12	4.51	4.1025	59	14.8	15	15.2	15	15	59	1.7	1.6	1.5	1.2	1.5
59	28	28.6	28.9	36.1	30.4	59	3.7	3.72	3.97	4.64	4.0075	59	13.9	14	14.3	14	14.05	59	1.8	1.7	1.6	1.5	1.65
60	20	20.2	20.5	23.8	21.125	60	2.9	3.05	3.23	3.85	3.2575	60	16	16.2	16.3	16.2	16.175	60	1.5	1.7	1.6	1.5	1.575
60	18.1	19	19.5	26.9	20.875	60	2.7	2.78	2.86	3.4	2.935	60	12.3	13	13	13	12.825	60	1.4	1.5	1.2	1.2	1.325
60	18.4	18.5	18.9	23.1	19.725	60	2.77	3.08	3.04	3.94	3.2075	60	14.5	15	15.2	14.5	14.8	60	1.4	1.5	1.5	1.3	1.425
61	21	22	22.5	26.5	23	61	3.53	3.31	3.3	4.03	3.5425	61	11.2	12	12.3	11.5	11.75	61	1.4	1.5	1.4	1	1.325
61	20.5	20.5	21.2	21	20.8	61	3.12	3.19	3.7	3.48	3.3725	61	8.5	8.5	9.2	6.5	8.175	61	1.2	1.4	1.2	0.5	1.075
61	21.5	21.9	22.6	23.3	22.325	61	3.35	3.12	3.2	4.1	3.4425	61	8.7	8.8	8.4	8.7	8.65	61	1.3	1.5	1.2	0.4	1.1
62	28	28.4	29	33	29.6	62	3.45	3.91	3.74	4.18	3.82	62	13.5	13.2	13	12.3	13	62	1.5	1.4	1.2	1.4	1.375
62	27.2	27.5	28.5	32.5	28.925	62	3.51	3.68	3.77	4.16	3.78	62	12.5	12.3	12.6	12.1	12.375	62	1.5	1.5	1.3	1.4	1.425
62	27.2	27.7	28.2	32.1	28.8	62	3.53	3.58	3.66	4.24	3.7525	62	12.2	12.5	12.5	12.2	12.35	62	1.5	1.5	1.3	1.2	1.375
63	32	32.3	32.8	34.5	32.9	63	3.88	3.95	4.39	4.33	4.1375	63	13.4	14.3	14.1	14	13.95	63	1.6	1.7	1.6	1.5	1.6
63	31.5	32.2	33.2	35.8	33.175	63	3.84	3.94	4.16	4.44	4.095	63	14.3	14.5	14.4	14.5	14.425	63	1.7	1.7	1.7	1.5	1.65
63	30.1	30	31.3	35.6	31.75	63	3.82	3.93	4.45	4.54	4.185	63	16	15.3	16	15.6	15.725	63	1.8	1.8	2	1.6	1.8
