# Supplementary material for: Screening for cold tolerance resources in maize seedlings and analysis of leaf cell responses
Source: Front Plant Sci. 2025 Jun 25;16:1565831. doi: 10.3389/fpls.2025.1565831 (PMC12239754; doi:10.3389/fpls.2025.1565831)
Supplement: Supplementary file 2 [file SupplementaryFile2.xlsx]

## Sheet: CK
		Transpiration Rate	Net Photosynthetic Rate	Intercellular CO₂ Concentration	Stomatal Conductance
		GasEx	GasEx	GasEx	GasEx
		Emm	A	Ci	gsw
Variety	Repeat	mmol m⁻² s⁻¹	µmol m⁻² s⁻¹	µmol mol⁻¹	mol m⁻² s⁻¹
11	1	1.52814	10.5036	131.249	0.0667543
11	2	0.989464	8.58802	64.6805	0.0428263
11	3	1.18364	8.73602	124.277	0.0536029
11	4	0.962115	9.25627	42.6871	0.0431674
11	5	1.22483	8.75042	125.871	0.0541481
6	1	1.21925	8.47048	133.885	0.054077
6	2	0.875797	7.01827	97.6284	0.0389137
6	3	1.8626	8.97187	213.484	0.0847585
6	4	1.14373	6.47143	183.556	0.0513841
6	5	1.29213	10.4122	102.682	0.0592045

## Sheet: 3d
		Transpiration Rate	Net Photosynthetic Rate	Intercellular CO₂ Concentration	Stomatal Conductance
		GasEx	GasEx	GasEx	GasEx
		Emm	A	Ci	gsw
Variety	Repeat	mmol m⁻² s⁻¹	µmol m⁻² s⁻¹	µmol mol⁻¹	mol m⁻² s⁻¹
11	1	0.745343	7.37821	19.9095	0.0321443
11	2	1.63118	10.9938	145.403	0.0741133
11	3	0.989464	8.58802	64.6805	0.0428263
11	4	1.46141	8.4565	178.346	0.0658445
11	5	1.58706	9.36479	178.437	0.0731073
6	1	0.629165	5.48178	64.6931	0.027161
6	2	0.668091	4.48366	139.597	0.0290061
6	3	0.779366	6.15465	101.989	0.0345877
6	4	0.929312	6.00125	148.717	0.0405082
6	5	0.892063	6.43656	124.537	0.0393766

## Sheet: 6D
		Transpiration Rate	Net Photosynthetic Rate	Intercellular CO₂ Concentration	Stomatal Conductance
		GasEx	GasEx	GasEx	GasEx
		Emm	A	Ci	gsw
Variety	Repeat	mmol m⁻² s⁻¹	µmol m⁻² s⁻¹	µmol mol⁻¹	mol m⁻² s⁻¹
11	1	0.310517	3.04631	22.4181	0.0132595
11	2	0.287151	2.55411	52.8192	0.0121317
11	3	0.484297	3.56432	110.253	0.0205398
11	4	0.59431	4.42208	105.402	0.0250934
11	5	0.356811	2.63159	110.012	0.0151161
6	1	0.533055	2.81198	184.983	0.0222888
6	2	0.690379	1.20743	320.167	0.0295396
6	3	1.21803	1.56238	339.192	0.0541381
6	4	0.293738	1.14775	244.659	0.0128676
6	5	0.0978331	1.01171	11.2106	0.0042541

## Sheet: HF
		Transpiration Rate	Net Photosynthetic Rate	Intercellular CO₂ Concentration	Stomatal Conductance
		GasEx	GasEx	GasEx	GasEx
		Emm	A	Ci	gsw
Variety	Repeat	mmol m⁻² s⁻¹	µmol m⁻² s⁻¹	µmol mol⁻¹	mol m⁻² s⁻¹
11	1	1.3097	8.21811	161.763	0.0590805
11	2	1.14895	8.36425	134.859	0.0534919
11	3	1.95464	8.22912	237.485	0.0904258
11	4	1.03295	8.08987	108.318	0.0467054
11	5	1.10291	7.08234	155.974	0.0494404
6	1	0.459071	4.11863	50.1743	0.0194674
6	2	1.33144	3.52175	288.469	0.0584814
6	3	0.370982	3.1147	75.1713	0.0158799
6	4	1.02093	4.12895	236.945	0.0445145
6	5	0.411971	2.75721	131.679	0.017217

## Sheet: Sheet5
Variety	Repeat	Transpiration Rate CK	Transpiration Rate T1	Transpiration Rate T2	Transpiration Rate TR	Transpiration Rate	Net Photosynthetic Rate CK	Net Photosynthetic Rate T1	Net Photosynthetic Rate T2	Net Photosynthetic Rate TR	Net Photosynthetic Rate	Intercellular CO₂ Concentration CK	Intercellular CO₂ Concentration T1	Intercellular CO₂ Concentration T2	Intercellular CO₂ Concentration TR	Intercellular CO₂ Concentration	Stomatal Conductance CK	Stomatal Conductance T1	Stomatal Conductance T2	Stomatal Conductance TR	Stomatal Conductance
11	1	1.52814	0.745343	0.310517	1.3097	0.973424	10.5036	7.37821	3.04631	8.21811	7.28656	131.249	19.9095	22.4181	161.763	83.835	0.0667543	0.0321443	0.0132595	0.0590805	0.0428097
11	2	0.989464	1.63118	0.287151	1.14895	1.01419	8.58802	10.9938	2.55411	8.36425	7.62504	64.6805	145.403	52.8192	134.859	99.4404	0.0428263	0.0741133	0.0121317	0.0534919	0.0456408
11	3	1.18364	0.989464	0.484297	1.95464	1.15301	8.73602	8.58802	3.56432	8.22912	7.27937	124.277	64.6805	110.253	237.485	134.174	0.0536029	0.0428263	0.0205398	0.0904258	0.0518487
11	4	0.962115	1.46141	0.59431	1.03295	1.0127	9.25627	8.4565	4.42208	8.08987	7.55618	42.6871	178.346	105.402	108.318	108.688	0.0431674	0.0658445	0.0250934	0.0467054	0.0452027
11	5	1.22483	1.58706	0.356811	1.10291	1.0679	8.75042	9.36479	2.63159	7.08234	6.95729	125.871	178.437	110.012	155.974	142.573	0.0541481	0.0731073	0.0151161	0.0494404	0.047953
6	1	1.21925	0.629165	0.533055	0.459071	0.710135	8.47048	5.48178	2.81198	4.11863	5.22071	133.885	64.6931	184.983	50.1743	108.434	0.054077	0.027161	0.0222888	0.0194674	0.0307486
6	2	0.875797	0.668091	0.690379	1.33144	0.891426	7.01827	4.48366	1.20743	3.52175	4.05777	97.6284	139.597	320.167	288.469	211.465	0.0389137	0.0290061	0.0295396	0.0584814	0.0389852
6	3	1.8626	0.779366	1.21803	0.370982	1.05774	8.97187	6.15465	1.56238	3.1147	4.9509	213.484	101.989	339.192	75.1713	182.459	0.0847585	0.0345877	0.0541381	0.0158799	0.0473411
6	4	1.14373	0.929312	0.293738	1.02093	0.846927	6.47143	6.00125	1.14775	4.12895	4.43735	183.556	148.717	244.659	236.945	203.469	0.0513841	0.0405082	0.0128676	0.0445145	0.0373186
6	5	1.29213	0.892063	0.0978331	0.411971	0.673499	10.4122	6.43656	1.01171	2.75721	5.15442	102.682	124.537	11.2106	131.679	92.527	0.0592045	0.0393766	0.0042541	0.017217	0.030013
Variety	11	11	11	11	11	6	6	6	6	6
Repeat	1	2	3	4	5	1	2	3	4	5
Transpiration Rate CK	1.52814	0.989464	1.18364	0.962115	1.22483	1.21925	0.875797	1.8626	1.14373	1.29213
Transpiration Rate T1	0.745343	1.63118	0.989464	1.46141	1.58706	0.629165	0.668091	0.779366	0.929312	0.892063
Transpiration Rate T2	0.310517	0.287151	0.484297	0.59431	0.356811	0.533055	0.690379	1.21803	0.293738	0.0978331
Transpiration Rate TR	1.3097	1.14895	1.95464	1.03295	1.10291	0.459071	1.33144	0.370982	1.02093	0.411971
Variety	11	11	11	11	11	6	6	6	6	6
Net Photosynthetic Rate CK	10.5036	8.58802	8.73602	9.25627	8.75042	8.47048	7.01827	8.97187	6.47143	10.4122
Net Photosynthetic Rate T1	7.37821	10.9938	8.58802	8.4565	9.36479	5.48178	4.48366	6.15465	6.00125	6.43656
Net Photosynthetic Rate T2	3.04631	2.55411	3.56432	4.42208	2.63159	2.81198	1.20743	1.56238	1.14775	1.01171
Net Photosynthetic Rate TR	8.21811	8.36425	8.22912	8.08987	7.08234	4.11863	3.52175	3.1147	4.12895	2.75721
Intercellular CO₂ Concentration CK	131.249	64.6805	124.277	42.6871	125.871	133.885	97.6284	213.484	183.556	102.682
Intercellular CO₂ Concentration T1	19.9095	145.403	64.6805	178.346	178.437	64.6931	139.597	101.989	148.717	124.537
Intercellular CO₂ Concentration T2	22.4181	52.8192	110.253	105.402	110.012	184.983	320.167	339.192	244.659	11.2106
Intercellular CO₂ Concentration TR	161.763	134.859	237.485	108.318	155.974	50.1743	288.469	75.1713	236.945	131.679
Stomatal Conductance CK	0.0667543	0.0428263	0.0536029	0.0431674	0.0541481	0.054077	0.0389137	0.0847585	0.0513841	0.0592045
Stomatal Conductance T1	0.0321443	0.0741133	0.0428263	0.0658445	0.0731073	0.027161	0.0290061	0.0345877	0.0405082	0.0393766
Stomatal Conductance T2	0.0132595	0.0121317	0.0205398	0.0250934	0.0151161	0.0222888	0.0295396	0.0541381	0.0128676	0.0042541
Stomatal Conductance TR	0.0590805	0.0534919	0.0904258	0.0467054	0.0494404	0.0194674	0.0584814	0.0158799	0.0445145	0.017217
