# Supplementary material for: Screening for cold tolerance resources in maize seedlings and analysis of leaf cell responses
Source: Front Plant Sci. 2025 Jun 25;16:1565831. doi: 10.3389/fpls.2025.1565831 (PMC12239754; doi:10.3389/fpls.2025.1565831)
Supplement: Supplementary file 3 [file SupplementaryFile3.xlsx]

## Sheet: Repeat
11	Index	repeat	ck	T1	T2	TR
	Upper epidermal thickness	1	15.5136	17.4848	9.4056	6.6832
	Upper epidermal thickness	2	13.105	14.1686	10.2028	8.2002
	Upper epidermal thickness	3	16.634	16.8728	14.4072	11.6322
	Upper epidermal thickness	4	14.9822	18.19	13.6182	4.5854
	Upper epidermal thickness	5	10.4912	18.5932	8.637	11.7208
	Upper epidermal thickness	6	15.4594	19.5984	12.5278	12.6022
	Upper stratum corneum thickness	1	6.0886	6.7742	6.1342	3.7128
	Upper stratum corneum thickness	2	5.685	5.7664	2.9856	6.4212
	Upper stratum corneum thickness	3	6.4094	5.03	6.0066	3.6186
	Upper stratum corneum thickness	4	6.0444	6.1918	5.6854	3.5772
	Upper stratum corneum thickness	5	7.0038	6.4994	2.0046	5.1224
	Upper stratum corneum thickness	6	6.675	6.8408	6.573	5.2954
	Lower epidermal thickness	1	14.8262	14.8338	8.475	6.2724
	Lower epidermal thickness	2	12.939	10.2706	15.9748	6.7742
	Lower epidermal thickness	3	12.978	19.2448	10.0824	9.9436
	Lower epidermal thickness	4	13.6172	15.8756	8.1962	7.8632
	Lower epidermal thickness	5	12.2608	15.0336	9.8578	9.6008
	Lower epidermal thickness	6	14.1944	15.6958	5.7616	15.4954
	Low stratum corneum thickness	1	6.6972	6.8414	5.1778	3.654
	Low stratum corneum thickness	2	6.8642	6.1802	4.1206	5.1862
	Low stratum corneum thickness	3	7.3884	3.6252	5.6582	4.0192
	Low stratum corneum thickness	4	6.3448	4.5964	5.3126	2.892
	Low stratum corneum thickness	5	6.8584	5.9312	3.8684	4.05
	Low stratum corneum thickness	6	6.3506	6.5964	6.292	3.4644
	Leaf thickness	1	143.292	140.212	126.429	112.801
	Leaf thickness	2	159.67	123.351	109.429	111.089
	Leaf thickness	3	146.772	141.613	108.96	106.333
	Leaf thickness	4	155.421	151.712	133.336	91.0262
	Leaf thickness	5	141.257	135.144	120.684	100.613
	Leaf thickness	6	151.867	135.814	72.8136	128.119
6	Index	1	Length	Length	Length	Length
	Upper epidermal thickness	2	10.4512	13.233	0	7.934
	Upper epidermal thickness	3	15.322	11.101	0	9.8122
	Upper epidermal thickness	4	10.6334	7.9598	9.9668	2.6974
	Upper epidermal thickness	5	10.9132	10.9244	10.8674	6.4768
	Upper epidermal thickness	6	7.2812	11.5564	0	6.722
	Upper epidermal thickness	1	8.3934	11.566	11.8918	8.3936
	Upper stratum corneum thickness	2	5.5186	4.9782	0	2.8494
	Upper stratum corneum thickness	3	6.0356	6.9256	0	2.761
	Upper stratum corneum thickness	4	6.055	3.9572	3.3254	5.6728
	Upper stratum corneum thickness	5	6.517	5.5144	7.3662	2.2962
	Upper stratum corneum thickness	6	6.0948	6.3346	0	2.4886
	Upper stratum corneum thickness	1	6.7042	3.6484	5.6506	5.3106
	Lower epidermal thickness	2	10.3832	6.596	0	5.9992
	Lower epidermal thickness	3	3.6628	10.461	0	10.2298
	Lower epidermal thickness	4	10.577	6.8496	8.0808	5.2558
	Lower epidermal thickness	5	12.7096	9.1338	0	5.5808
	Lower epidermal thickness	6	8.678	8.2142	0	6.9844
	Lower epidermal thickness	1	6.6758	8.9138	9.9364	4.178
	Low stratum corneum thickness	2	5.2774	5.3038	0	3.8046
	Low stratum corneum thickness	3	6.4562	6.852	0	4.2514
	Low stratum corneum thickness	4	6.3886	3.6006	4.6054	5.2692
	Low stratum corneum thickness	5	5.6884	5.6054	0	3.1146
	Low stratum corneum thickness	6	3.4572	6.4934	0	3.0022
	Low stratum corneum thickness	1	6.08	2.7904	5.8714	4.3512
	Leaf thickness	2	181.197	144.49	52.7764	66.6422
	Leaf thickness	3	131.321	138.974	50.1734	86.7116
	Leaf thickness	4	128.817	127.82	66.6894	72.3308
	Leaf thickness	5	156.579	120.495	54.564	53.325
	Leaf thickness	6	148.471	135.937	51.8574	76.7798
	Leaf thickness		123.431	129.44	101.995	66.5496
